# Supplementary material for: Circadian rhythm genes and immune cell infiltration in myasthenia gravis: A comprehensive analysis
Source: PLoS One. 2025 Jul 7;20(7):e0327829. doi: 10.1371/journal.pone.0327829 (PMC12233237; doi:10.1371/journal.pone.0327829)
Supplement: S1 Table — (XLSX) [file pone.0327829.s001.xlsx]

## Sheet: Sheet1
Supplementary Table 1. DECRGs between the MG and control groups.
EGR1
ID1
NRIP1
RELB
SIRT1
EGR3
KLF9
PARP1
SIK1
TARDBP
BTG1
SF3A3
SKP1
GIMAP5
DUSP2
JAK2
PEBP1
PIK3IP1
PSMA5
RLF
RRAGD
SLC26A11
ANKS1A
ANPEP
APH1B
APOM
BAZ2B
C3AR1
C5AR1
CCDC6
CCR1
CD63
CD93
CHIC2
CHMP1B
CLCF1
CTNNBIP1
DUSP19
ELF4
ETS2
FAM117B
FAM46A
FBP1
GALC
GOLGA8B
H3F3B
HCK
IER5
IFNAR1
IL1B
KDM5B
KIF22
LFNG
LMNB1
MAPK1
MARCKSL1
MIDN
MX2
MYC
NET1
NFE2L2
NME1-NME2
NR4A3
NUDT7
P2RY2
PHF13
PLSCR1
PTGES
PTPRC
RAB12
RHOU
RIOK3
RNF138
SDF2L1
SERPINB2
SF3A2
SLC16A6
SLC23A2
SLC25A36
SMAD7
SNORD21
STX7
TCP11L2
TGFBI
TLR4
TLR7
TMEM2
USP30
ZFAND2A
ZFAND5
DPYD
HSPA1A
ELK1
RNU4ATAC
RNASEL
NFKB1
PCNA
BTBD10
ATM
UBA1
RBM14
NCOA7
MSRA
XBP1
IDH1
CIRBP
ISG15
RNF10
TUBB
ZNF211
PLA2G7
HLA-DQB1
CD79A
P2RX4
FKBP5
ATXN2
IRS2
GAPVD1
PTGS2
ADK
EXOSC3
VPS35
CX3CR1
SLC30A1
BCL2L11
MCL1
LPP
PPP3CC
PSMD8
RAB10
LSM4
MRPS30
UBAP2L
OTUD1
