# Supplementary material for: Circadian rhythm genes and immune cell infiltration in myasthenia gravis: A comprehensive analysis
Source: PLoS One. 2025 Jul 7;20(7):e0327829. doi: 10.1371/journal.pone.0327829 (PMC12233237; doi:10.1371/journal.pone.0327829)
Supplement: S2 Table — (XLSX) [file pone.0327829.s002.xlsx]

## Sheet: Supplementary Document 1_GO.res
Supplementary Table 2. Gene Ontology enrichment analysis result.
	ONTOLOGY	ID	Description	GeneRatio	BgRatio	pvalue	p.adjust	qvalue	geneID	Count
GO:0062197	BP	GO:0062197	cellular response to chemical stress	17/127	349/18614	2.43698e-10	7.64238e-07	5.53323e-07	472/2203/3303/3717/5594/4170/4482/135112/10276/4780/8013/142/5111/5743/5971/23411/7099	17
GO:1901214	BP	GO:1901214	regulation of neuron death	16/127	327/18614	8.0148e-10	1.25672e-06	9.0989e-07	472/10018/84280/23529/1524/1958/2002/3717/4170/135112/8013/142/23411/9962/7099/55737	16
GO:0070997	BP	GO:0070997	neuron death	16/127	373/18614	5.31009e-09	5.19205e-06	3.75915e-06	472/10018/84280/23529/1524/1958/2002/3717/4170/135112/8013/142/23411/9962/7099/55737	16
GO:0006979	BP	GO:0006979	response to oxidative stress	17/127	434/18614	6.62251e-09	5.19205e-06	3.75915e-06	694/3303/3417/3717/5594/4170/4482/135112/10276/4780/8013/142/5111/5743/23411/9962/7099	17
GO:0071214	BP	GO:0071214	cellular response to abiotic stimulus	15/127	339/18614	1.0922e-08	5.70855e-06	4.1331e-06	472/1958/2002/2203/3553/4609/10276/4790/142/5111/5743/5971/23411/7099/51284	15
GO:0104004	BP	GO:0104004	cellular response to environmental stimulus	15/127	339/18614	1.0922e-08	5.70855e-06	4.1331e-06	472/1958/2002/2203/3553/4609/10276/4790/142/5111/5743/5971/23411/7099/51284	15
GO:1901653	BP	GO:1901653	cellular response to peptide	15/127	375/18614	4.16641e-08	1.86655e-05	1.35142e-05	10018/2203/3397/3553/8660/3717/5594/4780/4790/8013/142/10890/23411/7099/7494	15
GO:0034599	BP	GO:0034599	cellular response to oxidative stress	13/127	290/18614	9.49392e-08	3.72162e-05	2.69452e-05	3303/3717/5594/4170/4482/135112/10276/4780/8013/142/5111/23411/7099	13
GO:0043434	BP	GO:0043434	response to peptide hormone	15/127	427/18614	2.248e-07	7.83303e-05	5.67127e-05	694/1958/2203/3553/8660/3717/5594/4780/4790/8013/142/5743/10890/23411/7494	15
GO:0002253	BP	GO:0002253	activation of immune response	16/127	495/18614	2.65915e-07	8.3391e-05	6.03767e-05	719/728/973/3055/3119/3303/3553/5594/4790/8013/5359/5788/10432/8780/7099/51284	16
GO:0002702	BP	GO:0002702	positive regulation of production of molecular mediator of immune response	9/127	134/18614	3.42756e-07	9.77166e-05	7.07487e-05	23529/51010/3553/8013/5788/23411/7099/51284/7494	9
GO:0036473	BP	GO:0036473	cell death in response to oxidative stress	8/127	99/18614	3.82927e-07	0.000100072	7.24539e-05	3717/4170/135112/4780/8013/142/23411/7099	8
GO:0002700	BP	GO:0002700	regulation of production of molecular mediator of immune response	10/127	189/18614	6.86799e-07	0.000165677	0.000119953	23529/51010/3553/8013/5788/23411/4092/7099/51284/7494	10
GO:1905523	BP	GO:1905523	positive regulation of macrophage migration	5/127	26/18614	8.01001e-07	0.000179424	0.000129907	719/728/1524/5594/5025	5
GO:0150076	BP	GO:0150076	neuroinflammatory response	7/127	76/18614	8.62055e-07	0.000180227	0.000130488	472/728/1524/3553/3717/5743/5788	7
GO:1903201	BP	GO:1903201	regulation of oxidative stress-induced cell death	7/127	79/18614	1.12385e-06	0.000205291	0.000148635	4170/135112/4780/8013/142/23411/7099	7
GO:0048511	BP	GO:0048511	rhythmic process	12/127	303/18614	1.12935e-06	0.000205291	0.000148635	1958/1960/3397/10765/687/8204/142/5111/5971/150094/23411/23435	12
GO:0002757	BP	GO:0002757	immune response-activating signaling pathway	14/127	423/18614	1.18596e-06	0.000205291	0.000148635	719/728/973/3055/3119/3303/5594/4790/8013/5359/5788/8780/7099/51284	14
GO:0001819	BP	GO:0001819	positive regulation of cytokine production	15/127	489/18614	1.24379e-06	0.000205291	0.000148635	719/728/1958/3303/3553/9636/3717/8013/5743/5788/8780/23411/7099/51284/7494	15
GO:0071375	BP	GO:0071375	cellular response to peptide hormone stimulus	12/127	308/18614	1.3404e-06	0.000210175	0.000152171	2203/3553/8660/3717/5594/4780/4790/8013/142/10890/23411/7494	12
GO:0007623	BP	GO:0007623	circadian rhythm	10/127	207/18614	1.57185e-06	0.00023473	0.000169949	1958/1960/3397/687/8204/142/5971/150094/23411/23435	10
GO:0045348	BP	GO:0045348	positive regulation of MHC class II biosynthetic process	4/127	14/18614	1.96207e-06	0.000262178	0.000189822	3717/23411/7099/7494	4
GO:0061900	BP	GO:0061900	glial cell activation	6/127	55/18614	1.97511e-06	0.000262178	0.000189822	472/728/1524/3553/3717/5788	6
GO:1903203	BP	GO:1903203	regulation of oxidative stress-induced neuron death	5/127	31/18614	2.01324e-06	0.000262178	0.000189822	4170/135112/8013/142/7099	5
GO:2001233	BP	GO:2001233	regulation of apoptotic signaling pathway	13/127	381/18614	2.09007e-06	0.000262178	0.000189822	10018/1524/3303/3553/3717/4170/4609/4780/142/5743/5788/23411/7494	13
GO:0010332	BP	GO:0010332	response to gamma radiation	6/127	57/18614	2.44499e-06	0.000284291	0.000205832	472/1958/2002/4609/142/5788	6
GO:0002764	BP	GO:0002764	immune response-regulating signaling pathway	14/127	450/18614	2.44766e-06	0.000284291	0.000205832	719/728/973/3055/3119/3303/5594/4790/8013/5359/5788/8780/7099/51284	14
GO:2001242	BP	GO:2001242	regulation of intrinsic apoptotic signaling pathway	9/127	173/18614	2.91088e-06	0.000326018	0.000236044	10018/3303/4170/4609/4780/142/5743/23411/7494	9
GO:1901216	BP	GO:1901216	positive regulation of neuron death	7/127	92/18614	3.15643e-06	0.000339046	0.000245476	472/10018/1958/2002/4170/142/7099	7
GO:0036475	BP	GO:0036475	neuron death in response to oxidative stress	5/127	34/18614	3.24342e-06	0.000339046	0.000245476	4170/135112/8013/142/7099	5
GO:1900407	BP	GO:1900407	regulation of cellular response to oxidative stress	7/127	94/18614	3.64665e-06	0.000368899	0.000267091	4170/135112/4780/8013/142/23411/7099	7
GO:0045428	BP	GO:0045428	regulation of nitric oxide biosynthetic process	6/127	62/18614	4.02825e-06	0.000394769	0.00028582	1524/3553/3717/5025/5743/7099	6
GO:0050727	BP	GO:0050727	regulation of inflammatory response	13/127	414/18614	5.17716e-06	0.000490955	0.000355461	472/2000/3055/3553/3717/4790/7941/9536/5743/5788/7099/51284/55737	13
GO:0080164	BP	GO:0080164	regulation of nitric oxide metabolic process	6/127	65/18614	5.32285e-06	0.000490955	0.000355461	1524/3553/3717/5025/5743/7099	6
GO:0032310	BP	GO:0032310	prostaglandin secretion	4/127	18/18614	5.87235e-06	0.000513046	0.000371456	3553/5025/9536/5743	4
GO:0002274	BP	GO:0002274	myeloid leukocyte activation	10/127	240/18614	5.88956e-06	0.000513046	0.000371456	472/728/22918/1524/3717/8013/5359/5788/5971/7099	10
GO:0010212	BP	GO:0010212	response to ionizing radiation	8/127	143/18614	6.18885e-06	0.000524547	0.000379782	472/1958/2002/4609/10276/142/5788/23411	8
GO:0071478	BP	GO:0071478	cellular response to radiation	9/127	191/18614	6.53229e-06	0.000539086	0.000390309	472/1958/2002/4609/10276/142/5111/5743/23411	9
GO:1902882	BP	GO:1902882	regulation of response to oxidative stress	7/127	103/18614	6.70975e-06	0.000539533	0.000390633	4170/135112/4780/8013/142/23411/7099	7
GO:0097193	BP	GO:0097193	intrinsic apoptotic signaling pathway	11/127	301/18614	6.94441e-06	0.000544442	0.000394187	472/10018/3303/3717/4170/4609/4780/142/5743/23411/7494	11
GO:0002429	BP	GO:0002429	immune response-activating cell surface receptor signaling pathway	11/127	302/18614	7.16568e-06	0.000548087	0.000396826	719/728/973/3055/3119/5594/4790/8013/5359/5788/7099	11
GO:0045346	BP	GO:0045346	regulation of MHC class II biosynthetic process	4/127	19/18614	7.39908e-06	0.000552465	0.000399995	3717/23411/7099/7494	4
GO:0045342	BP	GO:0045342	MHC class II biosynthetic process	4/127	20/18614	9.20008e-06	0.000670964	0.000485791	3717/23411/7099/7494	4
GO:0045429	BP	GO:0045429	positive regulation of nitric oxide biosynthetic process	5/127	42/18614	9.49196e-06	0.000676518	0.000489813	3553/3717/5025/5743/7099	5
GO:0042116	BP	GO:0042116	macrophage activation	7/127	109/18614	9.75524e-06	0.000679832	0.000492212	472/728/22918/1524/3717/5788/7099	7
GO:1904407	BP	GO:1904407	positive regulation of nitric oxide metabolic process	5/127	44/18614	1.19865e-05	0.000799778	0.000579055	3553/3717/5025/5743/7099	5
GO:1905521	BP	GO:1905521	regulation of macrophage migration	5/127	44/18614	1.19865e-05	0.000799778	0.000579055	719/728/1524/5594/5025	5
GO:0002697	BP	GO:0002697	regulation of immune effector process	12/127	384/18614	1.27616e-05	0.000833756	0.000603656	23529/1524/51010/3553/8013/5788/23411/4092/8417/7099/51284/7494	12
GO:0008631	BP	GO:0008631	intrinsic apoptotic signaling pathway in response to oxidative stress	5/127	45/18614	1.34114e-05	0.000858332	0.000621449	3717/4170/4780/142/23411	5
GO:0006809	BP	GO:0006809	nitric oxide biosynthetic process	6/127	77/18614	1.42923e-05	0.000896413	0.000649021	1524/3553/3717/5025/5743/7099	6
GO:0002699	BP	GO:0002699	positive regulation of immune effector process	10/127	267/18614	1.49409e-05	0.000910891	0.000659503	23529/51010/3553/8013/5788/23411/8417/7099/51284/7494	10
GO:0071496	BP	GO:0071496	cellular response to external stimulus	11/127	327/18614	1.51041e-05	0.000910891	0.000659503	3553/5594/4780/4790/5743/5788/58528/23411/7099/51284/7494	11
GO:0002440	BP	GO:0002440	production of molecular mediator of immune response	11/127	328/18614	1.55388e-05	0.000919426	0.000665683	23529/51010/3119/3553/8013/5788/23411/4092/7099/51284/7494	11
GO:0002768	BP	GO:0002768	immune response-regulating cell surface receptor signaling pathway	11/127	329/18614	1.59843e-05	0.000928273	0.000672088	719/728/973/3055/3119/5594/4790/8013/5359/5788/7099	11
GO:0001774	BP	GO:0001774	microglial cell activation	5/127	47/18614	1.66557e-05	0.000930277	0.000673539	472/728/1524/3717/5788	5
GO:0140353	BP	GO:0140353	lipid export from cell	5/127	47/18614	1.66557e-05	0.000930277	0.000673539	3553/10765/5025/9536/5743	5
GO:0062012	BP	GO:0062012	regulation of small molecule metabolic process	11/127	331/18614	1.69087e-05	0.000930277	0.000673539	1958/2203/3553/8660/90007/4790/8013/142/5743/150094/23411	11
GO:1901215	BP	GO:1901215	negative regulation of neuron death	9/127	219/18614	1.95492e-05	0.001057	0.000765292	84280/23529/1524/3717/135112/8013/23411/9962/55737	9
GO:1903131	BP	GO:1903131	mononuclear cell differentiation	13/127	474/18614	2.18316e-05	0.00113136	0.000819128	472/973/23529/56998/1958/1960/3553/3955/4609/5788/5971/4092/7494	13
GO:0046209	BP	GO:0046209	nitric oxide metabolic process	6/127	83/18614	2.20067e-05	0.00113136	0.000819128	1524/3553/3717/5025/5743/7099	6
GO:0050871	BP	GO:0050871	positive regulation of B cell activation	6/127	83/18614	2.20067e-05	0.00113136	0.000819128	23529/51010/8660/5788/7099/7494	6
GO:0002269	BP	GO:0002269	leukocyte activation involved in inflammatory response	5/127	50/18614	2.26325e-05	0.00114477	0.000828835	472/728/1524/3717/5788	5
GO:2001057	BP	GO:2001057	reactive nitrogen species metabolic process	6/127	84/18614	2.35682e-05	0.00117317	0.0008494	1524/3553/3717/5025/5743/7099	6
GO:0050679	BP	GO:0050679	positive regulation of epithelial cell proliferation	9/127	225/18614	2.42026e-05	0.00118593	0.000858636	728/1960/3397/8660/10765/4609/8013/23411/7494	9
GO:0002821	BP	GO:0002821	positive regulation of adaptive immune response	7/127	129/18614	2.9239e-05	0.00141067	0.00102135	23529/51010/3553/3717/5788/23411/8417	7
GO:0050864	BP	GO:0050864	regulation of B cell activation	7/127	130/18614	3.07296e-05	0.00146012	0.00105716	472/23529/51010/8660/5788/7099/7494	7
GO:0002312	BP	GO:0002312	B cell activation involved in immune response	6/127	89/18614	3.27702e-05	0.00153384	0.00111053	23529/51010/3955/5788/7099/7494	6
GO:0002366	BP	GO:0002366	leukocyte activation involved in immune response	10/127	296/18614	3.60927e-05	0.00166451	0.00120514	23529/1524/51010/3955/8013/5788/5971/4092/7099/7494	10
GO:0032608	BP	GO:0032608	interferon-beta production	5/127	56/18614	3.94909e-05	0.00172908	0.00125189	9636/5971/8780/7099/51284	5
GO:0032648	BP	GO:0032648	regulation of interferon-beta production	5/127	56/18614	3.94909e-05	0.00172908	0.00125189	9636/5971/8780/7099/51284	5
GO:0045766	BP	GO:0045766	positive regulation of angiogenesis	8/127	185/18614	4.00597e-05	0.00172908	0.00125189	694/719/728/1524/3553/4780/23411/7494	8
GO:1904018	BP	GO:1904018	positive regulation of vasculature development	8/127	185/18614	4.00597e-05	0.00172908	0.00125189	694/719/728/1524/3553/4780/23411/7494	8
GO:0002263	BP	GO:0002263	cell activation involved in immune response	10/127	300/18614	4.0427e-05	0.00172908	0.00125189	23529/1524/51010/3955/8013/5788/5971/4092/7099/7494	10
GO:0030879	BP	GO:0030879	mammary gland development	7/127	136/18614	4.10461e-05	0.00172908	0.00125189	10018/8660/3717/10765/5594/4790/7494	7
GO:0002237	BP	GO:0002237	response to molecule of bacterial origin	11/127	366/18614	4.24752e-05	0.00172908	0.00125189	728/1524/3055/3454/3553/3717/5594/4790/5743/7099/7494	11
GO:0010575	BP	GO:0010575	positive regulation of vascular endothelial growth factor production	4/127	29/18614	4.30064e-05	0.00172908	0.00125189	719/728/3553/5743	4
GO:0015732	BP	GO:0015732	prostaglandin transport	4/127	29/18614	4.30064e-05	0.00172908	0.00125189	3553/5025/9536/5743	4
GO:1902175	BP	GO:1902175	regulation of oxidative stress-induced intrinsic apoptotic signaling pathway	4/127	29/18614	4.30064e-05	0.00172908	0.00125189	4170/4780/142/23411	4
GO:0001660	BP	GO:0001660	fever generation	3/127	11/18614	4.91736e-05	0.001952	0.00141329	3553/9536/5743	3
GO:0002690	BP	GO:0002690	positive regulation of leukocyte chemotaxis	6/127	96/18614	5.02857e-05	0.0019712	0.00142719	719/728/1230/1524/5594/7941	6
GO:0002460	BP	GO:0002460	adaptive immune response based on somatic recombination of immune receptors built from immunoglobulin superfamily domains	10/127	311/18614	5.47112e-05	0.0021182	0.00153362	23529/51010/3119/3553/3717/5788/5971/4092/8417/7099	10
GO:0002696	BP	GO:0002696	positive regulation of leukocyte activation	11/127	377/18614	5.54801e-05	0.00212177	0.00153621	23529/1960/51010/3119/3553/8660/3717/8013/5788/7099/7494	11
GO:0050921	BP	GO:0050921	positive regulation of chemotaxis	7/127	143/18614	5.65131e-05	0.00213524	0.00154596	719/728/1230/1524/5594/5025/7941	7
GO:1905517	BP	GO:1905517	macrophage migration	5/127	61/18614	5.98532e-05	0.00223321	0.00161689	719/728/1524/5594/5025	5
GO:0009314	BP	GO:0009314	response to radiation	12/127	452/18614	6.27212e-05	0.00223321	0.00161689	472/1153/1958/2002/4609/10276/142/5111/5743/5788/150094/23411	12
GO:0001516	BP	GO:0001516	prostaglandin biosynthetic process	4/127	32/18614	6.40908e-05	0.00223321	0.00161689	3553/9536/5743/23411	4
GO:0002431	BP	GO:0002431	Fc receptor mediated stimulatory signaling pathway	4/127	32/18614	6.40908e-05	0.00223321	0.00161689	3055/8013/5359/5788	4
GO:0033198	BP	GO:0033198	response to ATP	4/127	32/18614	6.40908e-05	0.00223321	0.00161689	3553/5025/5029/5743	4
GO:0046457	BP	GO:0046457	prostanoid biosynthetic process	4/127	32/18614	6.40908e-05	0.00223321	0.00161689	3553/9536/5743/23411	4
GO:1902235	BP	GO:1902235	regulation of endoplasmic reticulum stress-induced intrinsic apoptotic signaling pathway	4/127	32/18614	6.40908e-05	0.00223321	0.00161689	10018/3303/23411/7494	4
GO:0031650	BP	GO:0031650	regulation of heat generation	3/127	12/18614	6.52379e-05	0.0022482	0.00162774	3553/9536/5743	3
GO:0002687	BP	GO:0002687	positive regulation of leukocyte migration	7/127	147/18614	6.73046e-05	0.00229421	0.00166105	719/728/1230/1524/5594/5025/7941	7
GO:2000191	BP	GO:2000191	regulation of fatty acid transport	4/127	33/18614	7.25472e-05	0.00244632	0.00177119	3553/8660/5025/9536	4
GO:0042100	BP	GO:0042100	B cell proliferation	6/127	103/18614	7.46036e-05	0.0024889	0.00180202	472/973/23529/8660/5788/7099	6
GO:0030888	BP	GO:0030888	regulation of B cell proliferation	5/127	65/18614	8.13119e-05	0.00262016	0.00189705	472/23529/8660/5788/7099	5
GO:0034405	BP	GO:0034405	response to fluid shear stress	4/127	34/18614	8.17878e-05	0.00262016	0.00189705	4780/5025/5743/4092	4
GO:0050867	BP	GO:0050867	positive regulation of cell activation	11/127	394/18614	8.22773e-05	0.00262016	0.00189705	23529/1960/51010/3119/3553/8660/3717/8013/5788/7099/7494	11
GO:0002819	BP	GO:0002819	regulation of adaptive immune response	8/127	205/18614	8.25494e-05	0.00262016	0.00189705	23529/51010/3553/3717/5788/23411/4092/8417	8
GO:0051251	BP	GO:0051251	positive regulation of lymphocyte activation	10/127	327/18614	8.30481e-05	0.00262016	0.00189705	23529/1960/51010/3119/3553/8660/3717/5788/7099/7494	10
GO:0071216	BP	GO:0071216	cellular response to biotic stimulus	9/127	264/18614	8.36749e-05	0.00262016	0.00189705	10018/1524/3055/3553/3717/5594/4790/7099/7494	9
GO:0031392	BP	GO:0031392	regulation of prostaglandin biosynthetic process	3/127	13/18614	8.43866e-05	0.00262016	0.00189705	3553/5743/23411	3
GO:0032368	BP	GO:0032368	regulation of lipid transport	7/127	153/18614	8.66022e-05	0.00266259	0.00192777	3553/8660/10765/4790/5025/9536/23411	7
GO:0002285	BP	GO:0002285	lymphocyte activation involved in immune response	8/127	208/18614	9.13451e-05	0.00274341	0.00198629	23529/51010/3955/5788/5971/4092/7099/7494	8
GO:0061081	BP	GO:0061081	positive regulation of myeloid leukocyte cytokine production involved in immune response	4/127	35/18614	9.18554e-05	0.00274341	0.00198629	8013/23411/7099/51284	4
GO:1905898	BP	GO:1905898	positive regulation of response to endoplasmic reticulum stress	4/127	35/18614	9.18554e-05	0.00274341	0.00198629	10018/4780/23411/7494	4
GO:0034605	BP	GO:0034605	cellular response to heat	5/127	67/18614	9.40431e-05	0.00278226	0.00201441	472/3303/51278/5743/23411	5
GO:0002443	BP	GO:0002443	leukocyte mediated immunity	11/127	401/18614	9.61728e-05	0.00281867	0.00204078	23529/1524/51010/3119/3553/8013/5788/4092/8417/7099/203068	11
GO:0032869	BP	GO:0032869	cellular response to insulin stimulus	8/127	211/18614	0.000100904	0.00292996	0.00212135	2203/3553/8660/5594/142/10890/23411/7494	8
GO:0032868	BP	GO:0032868	response to insulin	9/127	272/18614	0.000105018	0.00301921	0.00218597	1958/2203/3553/8660/5594/142/10890/23411/7494	9
GO:0032306	BP	GO:0032306	regulation of prostaglandin secretion	3/127	14/18614	0.000106866	0.00301921	0.00218597	3553/5025/9536	3
GO:0032308	BP	GO:0032308	positive regulation of prostaglandin secretion	3/127	14/18614	0.000106866	0.00301921	0.00218597	3553/5025/9536	3
GO:0048545	BP	GO:0048545	response to steroid hormone	10/127	339/18614	0.000111736	0.00310907	0.00225103	10018/3303/3417/3717/687/8013/142/5111/5743/23411	10
GO:0009615	BP	GO:0009615	response to virus	11/127	408/18614	0.00011203	0.00310907	0.00225103	3454/3553/9636/3717/4600/4790/5359/5788/8780/6041/51284	11
GO:0042113	BP	GO:0042113	B cell activation	9/127	276/18614	0.000117295	0.00322663	0.00233614	472/973/23529/51010/8660/3955/5788/7099/7494	9
GO:0032922	BP	GO:0032922	circadian regulation of gene expression	5/127	71/18614	0.000124056	0.00338023	0.00244735	1958/3397/8204/5971/23411	5
GO:0019216	BP	GO:0019216	regulation of lipid metabolic process	10/127	344/18614	0.000125955	0.00338023	0.00244735	1958/3417/3553/8660/4790/8013/113791/5743/150094/23411	10
GO:0032728	BP	GO:0032728	positive regulation of interferon-beta production	4/127	38/18614	0.000127463	0.00338023	0.00244735	9636/8780/7099/51284	4
GO:0045923	BP	GO:0045923	positive regulation of fatty acid metabolic process	4/127	38/18614	0.000127463	0.00338023	0.00244735	3553/8660/8013/5743	4
GO:0032496	BP	GO:0032496	response to lipopolysaccharide	10/127	345/18614	0.000128975	0.00338023	0.00244735	1524/3055/3454/3553/3717/5594/4790/5743/7099/7494	10
GO:0050673	BP	GO:0050673	epithelial cell proliferation	12/127	488/18614	0.000129345	0.00338023	0.00244735	84280/728/1960/3397/8660/10765/687/5594/4609/8013/23411/7494	12
GO:2001279	BP	GO:2001279	regulation of unsaturated fatty acid biosynthetic process	3/127	15/18614	0.000132917	0.00344486	0.00249415	3553/5743/23411	3
GO:0070661	BP	GO:0070661	leukocyte proliferation	10/127	348/18614	0.000138406	0.00355771	0.00257586	472/973/23529/2000/3553/8660/3717/5594/5788/7099	10
GO:0019221	BP	GO:0019221	cytokine-mediated signaling pathway	12/127	492/18614	0.000139573	0.00355855	0.00257646	1230/23529/1524/1958/3055/3303/3454/3553/9636/3717/5788/23411	12
GO:0071260	BP	GO:0071260	cellular response to mechanical stimulus	5/127	73/18614	0.000141569	0.00358033	0.00259223	3553/4790/5743/7099/51284	5
GO:0070665	BP	GO:0070665	positive regulation of leukocyte proliferation	7/127	166/18614	0.00014406	0.00361417	0.00261673	23529/3553/8660/3717/5594/5788/7099	7
GO:0030098	BP	GO:0030098	lymphocyte differentiation	11/127	422/18614	0.000150529	0.0037465	0.00271254	472/973/23529/1958/1960/3553/3955/5788/5971/4092/7494	11
GO:0071222	BP	GO:0071222	cellular response to lipopolysaccharide	8/127	224/18614	0.000152435	0.00376407	0.00272526	1524/3055/3553/3717/5594/4790/7099/7494	8
GO:0071479	BP	GO:0071479	cellular response to ionizing radiation	5/127	75/18614	0.000160914	0.0039424	0.00285438	472/1958/2002/10276/23411	5
GO:0002718	BP	GO:0002718	regulation of cytokine production involved in immune response	6/127	119/18614	0.000165689	0.00402791	0.00291629	3553/8013/23411/4092/7099/51284	6
GO:0150077	BP	GO:0150077	regulation of neuroinflammatory response	4/127	41/18614	0.00017213	0.00415211	0.00300621	472/3553/5743/5788	4
GO:0015749	BP	GO:0015749	monosaccharide transmembrane transport	6/127	120/18614	0.000173446	0.00415211	0.00300621	3553/8660/4780/8013/6041/9962	6
GO:0002367	BP	GO:0002367	cytokine production involved in immune response	6/127	121/18614	0.000181487	0.00426443	0.00308753	3553/8013/23411/4092/7099/51284	6
GO:0010827	BP	GO:0010827	regulation of glucose transmembrane transport	5/127	77/18614	0.000182217	0.00426443	0.00308753	3553/8660/4780/8013/6041	5
GO:0032729	BP	GO:0032729	positive regulation of type II interferon production	5/127	77/18614	0.000182217	0.00426443	0.00308753	3553/9636/3717/7099/51284	5
GO:0071675	BP	GO:0071675	regulation of mononuclear cell migration	6/127	122/18614	0.00018982	0.00440945	0.00319253	719/728/1230/1524/5594/7941	6
GO:0031649	BP	GO:0031649	heat generation	3/127	17/18614	0.000196672	0.00450121	0.00325897	3553/9536/5743	3
GO:1900034	BP	GO:1900034	regulation of cellular response to heat	3/127	17/18614	0.000196672	0.00450121	0.00325897	472/51278/23411	3
GO:0002824	BP	GO:0002824	positive regulation of adaptive immune response based on somatic recombination of immune receptors built from immunoglobulin superfamily domains	6/127	123/18614	0.000198453	0.00450121	0.00325897	23529/51010/3553/3717/5788/8417	6
GO:2001234	BP	GO:2001234	negative regulation of apoptotic signaling pathway	8/127	233/18614	0.000199512	0.00450121	0.00325897	1524/3303/3553/4170/4780/5743/23411/7494	8
GO:0045862	BP	GO:0045862	positive regulation of proteolysis	10/127	365/18614	0.000203582	0.00456024	0.0033017	83464/10018/3303/3553/3717/4609/4780/23411/4092/90637	10
GO:0045936	BP	GO:0045936	negative regulation of phosphate metabolic process	11/127	439/18614	0.00021193	0.00471357	0.00341272	142679/2203/3553/8660/90007/142/113791/5788/23411/4092/23435	11
GO:0010563	BP	GO:0010563	negative regulation of phosphorus metabolic process	11/127	440/18614	0.000216122	0.00477295	0.00345571	142679/2203/3553/8660/90007/142/113791/5788/23411/4092/23435	11
GO:0002720	BP	GO:0002720	positive regulation of cytokine production involved in immune response	5/127	80/18614	0.000218127	0.00478354	0.00346338	3553/8013/23411/7099/51284	5
GO:0031349	BP	GO:0031349	positive regulation of defense response	11/127	441/18614	0.000220384	0.00479947	0.00347491	3055/3303/3553/3717/7941/5359/5743/10432/8780/7099/51284	11
GO:0071219	BP	GO:0071219	cellular response to molecule of bacterial origin	8/127	237/18614	0.000223964	0.00484379	0.003507	1524/3055/3553/3717/5594/4790/7099/7494	8
GO:0002688	BP	GO:0002688	regulation of leukocyte chemotaxis	6/127	126/18614	0.000226222	0.00484526	0.00350807	719/728/1230/1524/5594/7941	6
GO:0010828	BP	GO:0010828	positive regulation of glucose transmembrane transport	4/127	44/18614	0.000227122	0.00484526	0.00350807	8660/4780/8013/6041	4
GO:0001659	BP	GO:0001659	temperature homeostasis	7/127	179/18614	0.000229179	0.00485611	0.00351592	1958/3397/3553/3717/9536/5743/7099	7
GO:0071318	BP	GO:0071318	cellular response to ATP	3/127	18/18614	0.000234832	0.00492878	0.00356853	5025/5029/5743	3
GO:0051054	BP	GO:0051054	positive regulation of DNA metabolic process	9/127	303/18614	0.000235752	0.00492878	0.00356853	472/23529/51010/5594/4609/142/5111/5788/23411	9
GO:0045088	BP	GO:0045088	regulation of innate immune response	10/127	373/18614	0.000242218	0.00503044	0.00364214	3055/3303/9636/4780/142/5359/10432/8780/7099/51284	10
GO:1905897	BP	GO:1905897	regulation of response to endoplasmic reticulum stress	5/127	82/18614	0.0002449	0.00505267	0.00365824	10018/3303/4780/23411/7494	5
GO:0030890	BP	GO:0030890	positive regulation of B cell proliferation	4/127	45/18614	0.000247972	0.0050668	0.00366846	23529/8660/5788/7099	4
GO:0097529	BP	GO:0097529	myeloid leukocyte migration	8/127	241/18614	0.000250824	0.0050668	0.00366846	719/728/1230/1524/3553/5594/5025/7941	8
GO:0046651	BP	GO:0046651	lymphocyte proliferation	9/127	306/18614	0.00025355	0.0050668	0.00366846	472/973/23529/2000/3553/8660/3717/5788/7099	9
GO:0046890	BP	GO:0046890	regulation of lipid biosynthetic process	7/127	182/18614	0.000253663	0.0050668	0.00366846	1958/3417/3553/4790/5743/150094/23411	7
GO:1905952	BP	GO:1905952	regulation of lipid localization	7/127	182/18614	0.000253663	0.0050668	0.00366846	3553/8660/10765/4790/5025/9536/23411	7
GO:0046683	BP	GO:0046683	response to organophosphorus	6/127	129/18614	0.000256966	0.00510028	0.00369271	2203/3553/5025/5029/5743/51284	6
GO:0031331	BP	GO:0031331	positive regulation of cellular catabolic process	11/127	450/18614	0.000262053	0.0051087	0.0036988	472/10018/51010/3303/3553/8660/4780/23411/4092/23435/90637	11
GO:0009266	BP	GO:0009266	response to temperature stimulus	7/127	183/18614	0.000262277	0.0051087	0.0036988	472/1153/2203/3303/51278/5743/23411	7
GO:0043409	BP	GO:0043409	negative regulation of MAPK cascade	7/127	183/18614	0.000262277	0.0051087	0.0036988	142679/1844/3553/4609/5037/5788/7099	7
GO:0010759	BP	GO:0010759	positive regulation of macrophage chemotaxis	3/127	19/18614	0.000277476	0.00537139	0.00388899	719/728/5594	3
GO:0002703	BP	GO:0002703	regulation of leukocyte mediated immunity	8/127	246/18614	0.000288056	0.00553879	0.00401019	23529/1524/51010/3553/5788/4092/8417/7099	8
GO:0098586	BP	GO:0098586	cellular response to virus	5/127	85/18614	0.000289656	0.00553879	0.00401019	3454/3717/4790/8780/51284	5
GO:0060326	BP	GO:0060326	cell chemotaxis	9/127	312/18614	0.000292505	0.00555936	0.00402509	719/728/1230/1524/1960/3553/5594/5025/7941	9
GO:0042326	BP	GO:0042326	negative regulation of phosphorylation	10/127	383/18614	0.000299003	0.00562331	0.00407138	142679/2203/3553/8660/90007/113791/5788/23411/4092/23435	10
GO:0032943	BP	GO:0032943	mononuclear cell proliferation	9/127	313/18614	0.000299455	0.00562331	0.00407138	472/973/23529/2000/3553/8660/3717/5788/7099	9
GO:0034219	BP	GO:0034219	carbohydrate transmembrane transport	6/127	133/18614	0.000302968	0.00565539	0.00409462	3553/8660/4780/8013/6041/9962	6
GO:0006953	BP	GO:0006953	acute-phase response	4/127	48/18614	0.000318768	0.00588033	0.00425747	3553/5359/9536/5743	4
GO:0032309	BP	GO:0032309	icosanoid secretion	4/127	48/18614	0.000318768	0.00588033	0.00425747	3553/5025/9536/5743	4
GO:0048708	BP	GO:0048708	astrocyte differentiation	5/127	87/18614	0.000322767	0.00591928	0.00428567	728/23529/3553/5594/7099	5
GO:0010565	BP	GO:0010565	regulation of cellular ketone metabolic process	6/127	135/18614	0.000328269	0.00593667	0.00429827	1958/3553/8660/8013/5743/23411	6
GO:0051047	BP	GO:0051047	positive regulation of secretion	9/127	317/18614	0.000328642	0.00593667	0.00429827	3553/8660/3717/5025/5029/9536/7099/55737/7494	9
GO:0002822	BP	GO:0002822	regulation of adaptive immune response based on somatic recombination of immune receptors built from immunoglobulin superfamily domains	7/127	190/18614	0.000329394	0.00593667	0.00429827	23529/51010/3553/3717/5788/4092/8417	7
GO:0002831	BP	GO:0002831	regulation of response to biotic stimulus	11/127	463/18614	0.000333885	0.00598321	0.00433197	3055/3303/3553/9636/4780/142/5359/10432/8780/7099/51284	11
GO:0140694	BP	GO:0140694	non-membrane-bounded organelle assembly	10/127	390/18614	0.000345059	0.00613534	0.00444211	6311/57132/1153/440270/3055/3303/25804/10432/203068/9898	10
GO:0051090	BP	GO:0051090	regulation of DNA-binding transcription factor activity	11/127	465/18614	0.000346287	0.00613534	0.00444211	56998/1524/3055/3303/3397/3553/3717/150094/23411/4092/7099	11
GO:0006692	BP	GO:0006692	prostanoid metabolic process	4/127	50/18614	0.000373339	0.00646173	0.00467842	3553/9536/5743/23411	4
GO:0006693	BP	GO:0006693	prostaglandin metabolic process	4/127	50/18614	0.000373339	0.00646173	0.00467842	3553/9536/5743/23411	4
GO:0007252	BP	GO:0007252	I-kappaB phosphorylation	3/127	21/18614	0.000377071	0.00646173	0.00467842	1524/7099/51284	3
GO:0030728	BP	GO:0030728	ovulation	3/127	21/18614	0.000377071	0.00646173	0.00467842	8204/5743/23411	3
GO:0032305	BP	GO:0032305	positive regulation of icosanoid secretion	3/127	21/18614	0.000377071	0.00646173	0.00467842	3553/5025/9536	3
GO:0090026	BP	GO:0090026	positive regulation of monocyte chemotaxis	3/127	21/18614	0.000377071	0.00646173	0.00467842	1230/1524/7941	3
GO:2001235	BP	GO:2001235	positive regulation of apoptotic signaling pathway	6/127	140/18614	0.000398801	0.00679696	0.00492113	10018/3717/4170/4609/5788/23411	6
GO:0061082	BP	GO:0061082	myeloid leukocyte cytokine production	4/127	51/18614	0.000402988	0.00683119	0.00494592	8013/23411/7099/51284	4
GO:0006636	BP	GO:0006636	unsaturated fatty acid biosynthetic process	4/127	52/18614	0.000434282	0.00724681	0.00524683	3553/9536/5743/23411	4
GO:0032069	BP	GO:0032069	regulation of nuclease activity	3/127	22/18614	0.000434439	0.00724681	0.00524683	3303/5111/23411	3
GO:0032303	BP	GO:0032303	regulation of icosanoid secretion	3/127	22/18614	0.000434439	0.00724681	0.00524683	3553/5025/9536	3
GO:0034644	BP	GO:0034644	cellular response to UV	5/127	93/18614	0.00043945	0.00725323	0.00525148	4609/142/5111/5743/23411	5
GO:0070301	BP	GO:0070301	cellular response to hydrogen peroxide	5/127	93/18614	0.00043945	0.00725323	0.00525148	10276/4780/8013/5111/23411	5
GO:0014074	BP	GO:0014074	response to purine-containing compound	6/127	143/18614	0.000446481	0.00733071	0.00530758	2203/3553/5025/5029/5743/51284	6
GO:0002639	BP	GO:0002639	positive regulation of immunoglobulin production	4/127	53/18614	0.000467272	0.00763211	0.0055258	23529/51010/5788/7494	4
GO:0050671	BP	GO:0050671	positive regulation of lymphocyte proliferation	6/127	145/18614	0.000480661	0.00781012	0.00565468	23529/3553/8660/3717/5788/7099	6
GO:0019217	BP	GO:0019217	regulation of fatty acid metabolic process	5/127	95/18614	0.000484641	0.0078342	0.00567212	3553/8660/8013/5743/23411	5
GO:0043254	BP	GO:0043254	regulation of protein-containing complex assembly	10/127	409/18614	0.000500848	0.00805466	0.00583173	472/10018/56998/3055/3303/9636/142/8780/7099/55737	10
GO:0070663	BP	GO:0070663	regulation of leukocyte proliferation	8/127	268/18614	0.000509568	0.00815308	0.005903	472/23529/3553/8660/3717/5594/5788/7099	8
GO:0032946	BP	GO:0032946	positive regulation of mononuclear cell proliferation	6/127	148/18614	0.000535717	0.00852797	0.00617442	23529/3553/8660/3717/5788/7099	6
GO:1903202	BP	GO:1903202	negative regulation of oxidative stress-induced cell death	4/127	55/18614	0.000538546	0.0085297	0.00617568	135112/4780/8013/23411	4
GO:1903706	BP	GO:1903706	regulation of hemopoiesis	10/127	415/18614	0.000560755	0.00879773	0.00636973	1230/56998/1960/3303/9636/4609/5788/4092/7099/7494	10
GO:0044030	BP	GO:0044030	regulation of DNA methylation	3/127	24/18614	0.000565317	0.00879773	0.00636973	4609/142/6018	3
GO:0060907	BP	GO:0060907	positive regulation of macrophage cytokine production	3/127	24/18614	0.000565317	0.00879773	0.00636973	23411/7099/51284	3
GO:1901654	BP	GO:1901654	response to ketone	7/127	208/18614	0.000566691	0.00879773	0.00636973	2002/2203/3717/687/142/5111/23411	7
GO:0071383	BP	GO:0071383	cellular response to steroid hormone stimulus	7/127	209/18614	0.000583056	0.00899951	0.00651583	10018/3303/3717/687/8013/142/23411	7
GO:2001243	BP	GO:2001243	negative regulation of intrinsic apoptotic signaling pathway	5/127	99/18614	0.000585428	0.00899951	0.00651583	3303/4780/5743/23411/7494	5
GO:0050678	BP	GO:0050678	regulation of epithelial cell proliferation	10/127	419/18614	0.000603905	0.00919627	0.00665828	728/1960/3397/8660/10765/687/4609/8013/23411/7494	10
GO:0010876	BP	GO:0010876	lipid localization	11/127	497/18614	0.000604092	0.00919627	0.00665828	55937/3553/8660/10765/4790/8204/5025/5359/9536/5743/23411	11
GO:0034614	BP	GO:0034614	cellular response to reactive oxygen species	6/127	152/18614	0.00061662	0.00934165	0.00676354	5594/10276/4780/8013/5111/23411	6
GO:0030099	BP	GO:0030099	myeloid cell differentiation	10/127	421/18614	0.000626491	0.00944555	0.00683877	1230/56998/3303/9636/3717/4609/142/5971/23411/7099	10
GO:0030183	BP	GO:0030183	B cell differentiation	6/127	153/18614	0.000638254	0.00953212	0.00690144	472/973/23529/3955/5788/7494	6
GO:2000193	BP	GO:2000193	positive regulation of fatty acid transport	3/127	25/18614	0.000639216	0.00953212	0.00690144	3553/5025/9536	3
GO:0043255	BP	GO:0043255	regulation of carbohydrate biosynthetic process	5/127	101/18614	0.000641351	0.00953212	0.00690144	2203/8660/4790/150094/23411	5
GO:0009411	BP	GO:0009411	response to UV	6/127	154/18614	0.000660471	0.00972204	0.00703895	1153/4609/142/5111/5743/23411	6
GO:0050729	BP	GO:0050729	positive regulation of inflammatory response	6/127	154/18614	0.000660471	0.00972204	0.00703895	3553/3717/7941/5743/7099/51284	6
GO:0051348	BP	GO:0051348	negative regulation of transferase activity	8/127	279/18614	0.00066343	0.00972204	0.00703895	142679/3553/8660/90007/113791/5788/23411/4092	8
GO:0008585	BP	GO:0008585	female gonad development	5/127	102/18614	0.000670769	0.00978386	0.00708371	472/3417/3955/8204/23411	5
GO:0010906	BP	GO:0010906	regulation of glucose metabolic process	5/127	103/18614	0.000701185	0.0101197	0.00732688	2203/8660/90007/150094/23411	5
GO:0032677	BP	GO:0032677	regulation of interleukin-8 production	5/127	103/18614	0.000701185	0.0101197	0.00732688	3303/3553/5788/7099/51284	5
GO:0010574	BP	GO:0010574	regulation of vascular endothelial growth factor production	4/127	59/18614	0.000703737	0.0101197	0.00732688	719/728/3553/5743	4
GO:0008643	BP	GO:0008643	carbohydrate transport	6/127	156/18614	0.000706703	0.0101197	0.00732688	3553/8660/4780/8013/6041/9962	6
GO:0044346	BP	GO:0044346	fibroblast apoptotic process	3/127	26/18614	0.000719005	0.0102491	0.00742054	10018/694/4609	3
GO:0032479	BP	GO:0032479	regulation of type I interferon production	5/127	104/18614	0.000732622	0.0103027	0.00745936	9636/5971/8780/7099/51284	5
GO:0032606	BP	GO:0032606	type I interferon production	5/127	104/18614	0.000732622	0.0103027	0.00745936	9636/5971/8780/7099/51284	5
GO:0032637	BP	GO:0032637	interleukin-8 production	5/127	104/18614	0.000732622	0.0103027	0.00745936	3303/3553/5788/7099/51284	5
GO:1901342	BP	GO:1901342	regulation of vasculature development	9/127	355/18614	0.000742635	0.0103806	0.00751575	694/719/728/1524/3397/3553/4780/23411/7494	9
GO:0031348	BP	GO:0031348	negative regulation of defense response	8/127	284/18614	0.000744781	0.0103806	0.00751575	2000/3055/9636/4790/142/5788/8780/55737	8
GO:0046824	BP	GO:0046824	positive regulation of nucleocytoplasmic transport	4/127	60/18614	0.000750057	0.0104079	0.00753551	3553/3717/5743/23435	4
GO:0043523	BP	GO:0043523	regulation of neuron apoptotic process	7/127	219/18614	0.000768295	0.010614	0.00768473	472/10018/23529/1524/3717/4170/142	7
GO:0046456	BP	GO:0046456	icosanoid biosynthetic process	4/127	61/18614	0.000798493	0.0109369	0.00791852	3553/9536/5743/23411	4
GO:0046545	BP	GO:0046545	development of primary female sexual characteristics	5/127	106/18614	0.000798644	0.0109369	0.00791852	472/3417/3955/8204/23411	5
GO:0046822	BP	GO:0046822	regulation of nucleocytoplasmic transport	5/127	107/18614	0.000833272	0.0112635	0.00815503	3553/3717/4600/5743/23435	5
GO:0062014	BP	GO:0062014	negative regulation of small molecule metabolic process	5/127	107/18614	0.000833272	0.0112635	0.00815503	2203/4790/142/150094/23411	5
GO:1901655	BP	GO:1901655	cellular response to ketone	5/127	107/18614	0.000833272	0.0112635	0.00815503	2002/2203/3717/687/23411	5
GO:0032481	BP	GO:0032481	positive regulation of type I interferon production	4/127	62/18614	0.000849096	0.0114282	0.00827422	9636/8780/7099/51284	4
GO:0048732	BP	GO:0048732	gland development	10/127	441/18614	0.000893371	0.0116877	0.00846211	472/10018/2002/8660/3717/10765/5594/4790/5111/7494	10
GO:0010758	BP	GO:0010758	regulation of macrophage chemotaxis	3/127	28/18614	0.000896977	0.0116877	0.00846211	719/728/5594	3
GO:0034063	BP	GO:0034063	stress granule assembly	3/127	28/18614	0.000896977	0.0116877	0.00846211	6311/1153/9898	3
GO:0045830	BP	GO:0045830	positive regulation of isotype switching	3/127	28/18614	0.000896977	0.0116877	0.00846211	23529/51010/5788	3
GO:1902883	BP	GO:1902883	negative regulation of response to oxidative stress	3/127	28/18614	0.000896977	0.0116877	0.00846211	135112/4780/8013	3
GO:0010573	BP	GO:0010573	vascular endothelial growth factor production	4/127	63/18614	0.000901919	0.0116877	0.00846211	719/728/3553/5743	4
GO:0032757	BP	GO:0032757	positive regulation of interleukin-8 production	4/127	63/18614	0.000901919	0.0116877	0.00846211	3303/3553/7099/51284	4
GO:0070059	BP	GO:0070059	intrinsic apoptotic signaling pathway in response to endoplasmic reticulum stress	4/127	63/18614	0.000901919	0.0116877	0.00846211	10018/3303/23411/7494	4
GO:2001244	BP	GO:2001244	positive regulation of intrinsic apoptotic signaling pathway	4/127	63/18614	0.000901919	0.0116877	0.00846211	10018/4170/4609/23411	4
GO:0045833	BP	GO:0045833	negative regulation of lipid metabolic process	5/127	109/18614	0.000905874	0.0116906	0.00846424	3553/4790/113791/150094/23411	5
GO:0007249	BP	GO:0007249	I-kappaB kinase/NF-kappaB signaling	8/127	293/18614	0.00091138	0.0117135	0.00848078	1524/3553/4790/5971/8780/23411/7099/51284	8
GO:0010038	BP	GO:0010038	response to metal ion	9/127	367/18614	0.000938793	0.0119838	0.00867648	2203/5594/4780/5025/142/5111/5359/5743/7779	9
GO:0009408	BP	GO:0009408	response to heat	5/127	110/18614	0.000943892	0.0119838	0.00867648	472/3303/51278/5743/23411	5
GO:0002573	BP	GO:0002573	myeloid leukocyte differentiation	7/127	227/18614	0.000947695	0.0119838	0.00867648	1230/56998/4609/142/5971/23411/7099	7
GO:0002685	BP	GO:0002685	regulation of leukocyte migration	7/127	227/18614	0.000947695	0.0119838	0.00867648	719/728/1230/1524/5594/5025/7941	7
GO:0031960	BP	GO:0031960	response to corticosteroid	6/127	166/18614	0.000976665	0.0123005	0.0089058	10018/3717/687/142/5111/5743	6
GO:0006869	BP	GO:0006869	lipid transport	10/127	447/18614	0.000989587	0.0123886	0.00896959	55937/3553/8660/10765/4790/5025/5359/9536/5743/23411	10
GO:0044342	BP	GO:0044342	type B pancreatic cell proliferation	3/127	29/18614	0.000995513	0.0123886	0.00896959	84280/8660/8013	3
GO:0090025	BP	GO:0090025	regulation of monocyte chemotaxis	3/127	29/18614	0.000995513	0.0123886	0.00896959	1230/1524/7941	3
GO:0031663	BP	GO:0031663	lipopolysaccharide-mediated signaling pathway	4/127	65/18614	0.00101444	0.0124404	0.00900707	3055/3553/5594/7099	4
GO:0071715	BP	GO:0071715	icosanoid transport	4/127	65/18614	0.00101444	0.0124404	0.00900707	3553/5025/9536/5743	4
GO:0050920	BP	GO:0050920	regulation of chemotaxis	7/127	230/18614	0.0010229	0.0124404	0.00900707	719/728/1230/1524/5594/5025/7941	7
GO:0032611	BP	GO:0032611	interleukin-1 beta production	5/127	112/18614	0.00102347	0.0124404	0.00900707	1524/1958/2000/3717/7099	5
GO:0032651	BP	GO:0032651	regulation of interleukin-1 beta production	5/127	112/18614	0.00102347	0.0124404	0.00900707	1524/1958/2000/3717/7099	5
GO:1905954	BP	GO:1905954	positive regulation of lipid localization	5/127	112/18614	0.00102347	0.0124404	0.00900707	3553/4790/5025/9536/23411	5
GO:0030522	BP	GO:0030522	intracellular receptor signaling pathway	8/127	299/18614	0.00103818	0.0125704	0.00910122	3303/3717/8013/142/8780/23411/7099/51284	8
GO:0002449	BP	GO:0002449	lymphocyte mediated immunity	8/127	300/18614	0.00106062	0.0127437	0.00922672	23529/51010/3119/3553/5788/4092/8417/203068	8
GO:0030217	BP	GO:0030217	T cell differentiation	8/127	300/18614	0.00106062	0.0127437	0.00922672	1958/1960/3553/3955/5788/5971/4092/7494	8
GO:0071480	BP	GO:0071480	cellular response to gamma radiation	3/127	30/18614	0.00110064	0.0131609	0.00952877	472/1958/2002	3
GO:0002526	BP	GO:0002526	acute inflammatory response	5/127	114/18614	0.00110793	0.0131609	0.00952877	56998/3553/5359/9536/5743	5
GO:1904659	BP	GO:1904659	glucose transmembrane transport	5/127	114/18614	0.00110793	0.0131609	0.00952877	3553/8660/4780/8013/6041	5
GO:0051607	BP	GO:0051607	defense response to virus	8/127	303/18614	0.00113029	0.0133483	0.00966442	3553/9636/4600/5359/5788/8780/6041/51284	8
GO:0038034	BP	GO:0038034	signal transduction in absence of ligand	4/127	67/18614	0.00113648	0.0133483	0.00966442	10018/3303/3553/4170	4
GO:0097192	BP	GO:0097192	extrinsic apoptotic signaling pathway in absence of ligand	4/127	67/18614	0.00113648	0.0133483	0.00966442	10018/3303/3553/4170	4
GO:0140546	BP	GO:0140546	defense response to symbiont	8/127	304/18614	0.00115431	0.0135072	0.00977947	3553/9636/4600/5359/5788/8780/6041/51284	8
GO:0015908	BP	GO:0015908	fatty acid transport	5/127	116/18614	0.00119746	0.0139599	0.0101073	3553/8660/5025/9536/5743	5
GO:0010464	BP	GO:0010464	regulation of mesenchymal cell proliferation	3/127	31/18614	0.00121253	0.0140796	0.0101939	56998/8660/4609	3
GO:0051403	BP	GO:0051403	stress-activated MAPK cascade	7/127	237/18614	0.0012167	0.0140796	0.0101939	142679/3553/5594/4609/4790/7099/51284	7
GO:0008645	BP	GO:0008645	hexose transmembrane transport	5/127	117/18614	0.00124417	0.0143446	0.0103858	3553/8660/4780/8013/6041	5
GO:0033673	BP	GO:0033673	negative regulation of kinase activity	7/127	239/18614	0.00127705	0.014577	0.0105541	142679/3553/8660/90007/113791/5788/23411	7
GO:0050670	BP	GO:0050670	regulation of lymphocyte proliferation	7/127	239/18614	0.00127705	0.014577	0.0105541	472/23529/3553/8660/3717/5788/7099	7
GO:0051222	BP	GO:0051222	positive regulation of protein transport	8/127	309/18614	0.00128061	0.014577	0.0105541	3553/8660/3717/5743/58480/23435/7099/55737	8
GO:0032609	BP	GO:0032609	type II interferon production	5/127	118/18614	0.00129223	0.014577	0.0105541	3553/9636/3717/7099/51284	5
GO:0032649	BP	GO:0032649	regulation of type II interferon production	5/127	118/18614	0.00129223	0.014577	0.0105541	3553/9636/3717/7099/51284	5
GO:0035967	BP	GO:0035967	cellular response to topologically incorrect protein	5/127	118/18614	0.00129223	0.014577	0.0105541	10018/3303/4780/23753/7494	5
GO:0032722	BP	GO:0032722	positive regulation of chemokine production	4/127	70/18614	0.0013383	0.0150048	0.0108638	1958/3553/7099/51284	4
GO:0030595	BP	GO:0030595	leukocyte chemotaxis	7/127	241/18614	0.00133971	0.0150048	0.0108638	719/728/1230/1524/3553/5594/7941	7
GO:0015718	BP	GO:0015718	monocarboxylic acid transport	6/127	177/18614	0.0013586	0.0151622	0.0109777	3553/8660/5025/9536/5743/9120	6
GO:0032944	BP	GO:0032944	regulation of mononuclear cell proliferation	7/127	243/18614	0.00140476	0.0155784	0.011279	472/23529/3553/8660/3717/5788/7099	7
GO:0002562	BP	GO:0002562	somatic diversification of immune receptors via germline recombination within a single locus	4/127	71/18614	0.0014108	0.0155784	0.011279	472/23529/51010/5788	4
GO:0016444	BP	GO:0016444	somatic cell DNA recombination	4/127	71/18614	0.0014108	0.0155784	0.011279	472/23529/51010/5788	4
GO:0043534	BP	GO:0043534	blood vessel endothelial cell migration	6/127	179/18614	0.00143882	0.0158321	0.0114627	1960/3397/4780/5025/5743/23411	6
GO:1990776	BP	GO:1990776	response to angiotensin	3/127	33/18614	0.00145721	0.0159783	0.0115686	4780/4790/5743	3
GO:0031098	BP	GO:0031098	stress-activated protein kinase signaling cascade	7/127	245/18614	0.00147226	0.0160871	0.0116474	142679/3553/5594/4609/4790/7099/51284	7
GO:0045911	BP	GO:0045911	positive regulation of DNA recombination	4/127	72/18614	0.00148598	0.0161807	0.0117152	23529/51010/142/5788	4
GO:0046660	BP	GO:0046660	female sex differentiation	5/127	122/18614	0.00149825	0.0162578	0.011771	472/3417/3955/8204/23411	5
GO:0050900	BP	GO:0050900	leukocyte migration	9/127	393/18614	0.00150961	0.0163246	0.0118193	719/728/1230/1524/3055/3553/5594/5025/7941	9
GO:1902105	BP	GO:1902105	regulation of leukocyte differentiation	8/127	319/18614	0.00156619	0.0168783	0.0122202	1230/56998/1960/4609/5788/4092/7099/7494	8
GO:0009112	BP	GO:0009112	nucleobase metabolic process	3/127	34/18614	0.00159031	0.0170795	0.0123659	132/1806/5594	3
GO:0042063	BP	GO:0042063	gliogenesis	8/127	320/18614	0.00159733	0.0170963	0.0123781	728/23529/1524/3553/5594/5025/9921/7099	8
GO:0006109	BP	GO:0006109	regulation of carbohydrate metabolic process	6/127	183/18614	0.00161005	0.0171738	0.0124342	2203/8660/90007/4790/150094/23411	6
GO:0022409	BP	GO:0022409	positive regulation of cell-cell adhesion	8/127	321/18614	0.00162895	0.0173165	0.0125375	1960/3119/3553/3717/8013/5788/4092/7494	8
GO:2000573	BP	GO:2000573	positive regulation of DNA biosynthetic process	4/127	74/18614	0.00164466	0.0174245	0.0126157	472/5594/4609/5111	4
GO:0002706	BP	GO:0002706	regulation of lymphocyte mediated immunity	6/127	184/18614	0.00165518	0.0174769	0.0126536	23529/51010/3553/5788/4092/8417	6
GO:0009416	BP	GO:0009416	response to light stimulus	8/127	323/18614	0.00169368	0.0178234	0.0129045	1153/2002/4609/142/5111/5743/150094/23411	8
GO:0002708	BP	GO:0002708	positive regulation of lymphocyte mediated immunity	5/127	126/18614	0.0017275	0.0178545	0.012927	23529/51010/3553/5788/8417	5
GO:0002381	BP	GO:0002381	immunoglobulin production involved in immunoglobulin-mediated immune response	4/127	75/18614	0.00172825	0.0178545	0.012927	23529/51010/3119/5788	4
GO:0042698	BP	GO:0042698	ovulation cycle	4/127	75/18614	0.00172825	0.0178545	0.012927	1958/8204/5111/23411	4
GO:0043536	BP	GO:0043536	positive regulation of blood vessel endothelial cell migration	4/127	75/18614	0.00172825	0.0178545	0.012927	4780/5025/5743/23411	4
GO:1901099	BP	GO:1901099	negative regulation of signal transduction in absence of ligand	3/127	35/18614	0.00173079	0.0178545	0.012927	3303/3553/4170	3
GO:2001240	BP	GO:2001240	negative regulation of extrinsic apoptotic signaling pathway in absence of ligand	3/127	35/18614	0.00173079	0.0178545	0.012927	3303/3553/4170	3
GO:1904951	BP	GO:1904951	positive regulation of establishment of protein localization	8/127	325/18614	0.00176043	0.0179977	0.0130307	3553/8660/3717/5743/58480/23435/7099/55737	8
GO:0023061	BP	GO:0023061	signal release	10/127	483/18614	0.00176189	0.0179977	0.0130307	3553/8660/3717/10765/90007/5025/9536/5743/7779/55737	10
GO:0051051	BP	GO:0051051	negative regulation of transport	10/127	483/18614	0.00176189	0.0179977	0.0130307	6311/3553/8660/90007/4790/5359/5533/5743/7779/55737	10
GO:0071482	BP	GO:0071482	cellular response to light stimulus	5/127	127/18614	0.00178862	0.0182114	0.0131854	4609/142/5111/5743/23411	5
GO:0002637	BP	GO:0002637	regulation of immunoglobulin production	4/127	76/18614	0.00181475	0.0184176	0.0133347	23529/51010/5788/7494	4
GO:0002683	BP	GO:0002683	negative regulation of immune system process	10/127	487/18614	0.00187168	0.0189342	0.0137087	472/1524/3055/9636/4609/142/5788/8780/4092/7099	10
GO:0046700	BP	GO:0046700	heterocycle catabolic process	10/127	488/18614	0.00189998	0.0191397	0.0138575	472/1153/1806/51010/3303/25804/4780/283927/6041/23435	10
GO:0050853	BP	GO:0050853	B cell receptor signaling pathway	4/127	77/18614	0.0019042	0.0191397	0.0138575	973/5594/4790/5788	4
GO:0042542	BP	GO:0042542	response to hydrogen peroxide	5/127	129/18614	0.0019156	0.0191927	0.0138959	10276/4780/8013/5111/23411	5
GO:0034612	BP	GO:0034612	response to tumor necrosis factor	7/127	257/18614	0.00193213	0.0192967	0.0139712	3303/3717/5594/4780/4790/5743/23411	7
GO:0002200	BP	GO:0002200	somatic diversification of immune receptors	4/127	78/18614	0.00199666	0.0195108	0.0141262	472/23529/51010/5788	4
GO:0010572	BP	GO:0010572	positive regulation of platelet activation	2/127	10/18614	0.00200525	0.0195108	0.0141262	3717/7099	2
GO:0030242	BP	GO:0030242	autophagy of peroxisome	2/127	10/18614	0.00200525	0.0195108	0.0141262	472/84749	2
GO:0032070	BP	GO:0032070	regulation of deoxyribonuclease activity	2/127	10/18614	0.00200525	0.0195108	0.0141262	5111/23411	2
GO:0060368	BP	GO:0060368	regulation of Fc receptor mediated stimulatory signaling pathway	2/127	10/18614	0.00200525	0.0195108	0.0141262	5359/5788	2
GO:0072203	BP	GO:0072203	cell proliferation involved in metanephros development	2/127	10/18614	0.00200525	0.0195108	0.0141262	1958/4609	2
GO:1902237	BP	GO:1902237	positive regulation of endoplasmic reticulum stress-induced intrinsic apoptotic signaling pathway	2/127	10/18614	0.00200525	0.0195108	0.0141262	10018/23411	2
GO:2000271	BP	GO:2000271	positive regulation of fibroblast apoptotic process	2/127	10/18614	0.00200525	0.0195108	0.0141262	10018/694	2
GO:0032386	BP	GO:0032386	regulation of intracellular transport	8/127	332/18614	0.00201065	0.0195108	0.0141262	3553/3717/5594/4600/5743/58480/23435/55737	8
GO:0051402	BP	GO:0051402	neuron apoptotic process	7/127	259/18614	0.00201854	0.0195108	0.0141262	472/10018/23529/1524/3717/4170/142	7
GO:0010934	BP	GO:0010934	macrophage cytokine production	3/127	37/18614	0.00203445	0.0195108	0.0141262	23411/7099/51284	3
GO:0010935	BP	GO:0010935	regulation of macrophage cytokine production	3/127	37/18614	0.00203445	0.0195108	0.0141262	23411/7099/51284	3
GO:0046326	BP	GO:0046326	positive regulation of glucose import	3/127	37/18614	0.00203445	0.0195108	0.0141262	8660/4780/6041	3
GO:0032612	BP	GO:0032612	interleukin-1 production	5/127	131/18614	0.00204906	0.0195315	0.0141412	1524/1958/2000/3717/7099	5
GO:0032652	BP	GO:0032652	regulation of interleukin-1 production	5/127	131/18614	0.00204906	0.0195315	0.0141412	1524/1958/2000/3717/7099	5
GO:0007159	BP	GO:0007159	leukocyte cell-cell adhesion	9/127	415/18614	0.0021863	0.0207565	0.0150281	1524/1960/3119/3553/3717/8013/5788/4092/7494	9
GO:0032890	BP	GO:0032890	regulation of organic acid transport	4/127	80/18614	0.00219082	0.0207565	0.0150281	3553/8660/5025/9536	4
GO:0045191	BP	GO:0045191	regulation of isotype switching	3/127	38/18614	0.00219791	0.020761	0.0150314	23529/51010/5788	3
GO:0031334	BP	GO:0031334	positive regulation of protein-containing complex assembly	6/127	195/18614	0.00221765	0.0208846	0.0151208	472/10018/3055/3303/9636/7099	6
GO:0002520	BP	GO:0002520	immune system development	6/127	197/18614	0.00233374	0.021912	0.0158647	472/10018/23529/51010/5594/5788	6
GO:0042307	BP	GO:0042307	positive regulation of protein import into nucleus	3/127	39/18614	0.00236929	0.0221794	0.0160583	3717/5743/23435	3
GO:0046643	BP	GO:0046643	regulation of gamma-delta T cell activation	2/127	11/18614	0.00243993	0.0226857	0.0164249	1960/5788	2
GO:0061418	BP	GO:0061418	regulation of transcription from RNA polymerase II promoter in response to hypoxia	2/127	11/18614	0.00243993	0.0226857	0.0164249	1958/4780	2
GO:0006402	BP	GO:0006402	mRNA catabolic process	7/127	268/18614	0.00244508	0.0226857	0.0164249	472/1153/51010/3303/25804/6041/23435	7
GO:0071248	BP	GO:0071248	cellular response to metal ion	6/127	200/18614	0.00251639	0.0232784	0.016854	2203/5594/4780/5025/142/5743	6
GO:0071674	BP	GO:0071674	mononuclear cell migration	6/127	202/18614	0.00264399	0.0243869	0.0176566	719/728/1230/1524/5594/7941	6
GO:1903039	BP	GO:1903039	positive regulation of leukocyte cell-cell adhesion	7/127	273/18614	0.00271032	0.0249254	0.0180465	1960/3119/3553/3717/8013/5788/7494	7
GO:0045765	BP	GO:0045765	regulation of angiogenesis	8/127	349/18614	0.00273582	0.0250182	0.0181137	694/719/728/1524/3553/4780/23411/7494	8
GO:0048246	BP	GO:0048246	macrophage chemotaxis	3/127	41/18614	0.00273637	0.0250182	0.0181137	719/728/5594	3
GO:0000302	BP	GO:0000302	response to reactive oxygen species	6/127	205/18614	0.00284443	0.0258387	0.0187077	5594/10276/4780/8013/5111/23411	6
GO:0019915	BP	GO:0019915	lipid storage	4/127	86/18614	0.00285082	0.0258387	0.0187077	3553/4790/8204/23411	4
GO:1900182	BP	GO:1900182	positive regulation of protein localization to nucleus	4/127	86/18614	0.00285082	0.0258387	0.0187077	3717/142/5743/23435	4
GO:0010720	BP	GO:0010720	positive regulation of cell development	9/127	432/18614	0.00285951	0.0258427	0.0187106	1230/23529/56998/1524/1960/3553/5788/4092/7494	9
GO:0038061	BP	GO:0038061	NIK/NF-kappaB signaling	5/127	142/18614	0.00290753	0.0259689	0.018802	3553/4790/5971/7099/51284	5
GO:0051384	BP	GO:0051384	response to glucocorticoid	5/127	142/18614	0.00290753	0.0259689	0.018802	10018/3717/687/5111/5743	5
GO:0000012	BP	GO:0000012	single strand break repair	2/127	12/18614	0.00291487	0.0259689	0.018802	142/23411	2
GO:0071394	BP	GO:0071394	cellular response to testosterone stimulus	2/127	12/18614	0.00291487	0.0259689	0.018802	2002/23411	2
GO:1903977	BP	GO:1903977	positive regulation of glial cell migration	2/127	12/18614	0.00291487	0.0259689	0.018802	1524/5025	2
GO:0002714	BP	GO:0002714	positive regulation of B cell mediated immunity	3/127	42/18614	0.0029323	0.0259765	0.0188075	23529/51010/5788	3
GO:0002891	BP	GO:0002891	positive regulation of immunoglobulin mediated immune response	3/127	42/18614	0.0029323	0.0259765	0.0188075	23529/51010/5788	3
GO:0032370	BP	GO:0032370	positive regulation of lipid transport	4/127	87/18614	0.00297265	0.0262598	0.0190126	3553/5025/9536/23411	4
GO:0007059	BP	GO:0007059	chromosome segregation	9/127	435/18614	0.00299373	0.0263718	0.0190937	472/57132/440270/3303/3835/148479/5359/8780/203068	9
GO:0098754	BP	GO:0098754	detoxification	5/127	144/18614	0.00308783	0.0271245	0.0196387	55937/4780/9536/5743/7779	5
GO:0045732	BP	GO:0045732	positive regulation of protein catabolic process	6/127	209/18614	0.00312916	0.0273237	0.0197829	3303/3553/4780/4092/55737/90637	6
GO:0010463	BP	GO:0010463	mesenchymal cell proliferation	3/127	43/18614	0.00313665	0.0273237	0.0197829	56998/8660/4609	3
GO:0014002	BP	GO:0014002	astrocyte development	3/127	43/18614	0.00313665	0.0273237	0.0197829	728/3553/7099	3
GO:0062013	BP	GO:0062013	positive regulation of small molecule metabolic process	5/127	146/18614	0.00327607	0.0284591	0.020605	3553/8660/8013/5743/23411	5
GO:1904646	BP	GO:1904646	cellular response to amyloid-beta	3/127	44/18614	0.00334955	0.0290171	0.0210089	10018/142/7099	3
GO:0060395	BP	GO:0060395	SMAD protein signal transduction	4/127	90/18614	0.00335943	0.0290225	0.0210129	3717/142/10432/4092	4
GO:0002430	BP	GO:0002430	complement receptor mediated signaling pathway	2/127	13/18614	0.0034295	0.0290674	0.0210454	719/728	2
GO:0034616	BP	GO:0034616	response to laminar fluid shear stress	2/127	13/18614	0.0034295	0.0290674	0.0210454	4780/4092	2
GO:0042492	BP	GO:0042492	gamma-delta T cell differentiation	2/127	13/18614	0.0034295	0.0290674	0.0210454	1960/5788	2
GO:0051132	BP	GO:0051132	NK T cell activation	2/127	13/18614	0.0034295	0.0290674	0.0210454	2000/3717	2
GO:0070424	BP	GO:0070424	regulation of nucleotide-binding oligomerization domain containing signaling pathway	2/127	13/18614	0.0034295	0.0290674	0.0210454	3303/7099	2
GO:0070486	BP	GO:0070486	leukocyte aggregation	2/127	13/18614	0.0034295	0.0290674	0.0210454	3553/8013	2
GO:1900103	BP	GO:1900103	positive regulation of endoplasmic reticulum unfolded protein response	2/127	13/18614	0.0034295	0.0290674	0.0210454	10018/7494	2
GO:0002705	BP	GO:0002705	positive regulation of leukocyte mediated immunity	5/127	148/18614	0.00347244	0.0293519	0.0212514	23529/51010/3553/5788/8417	5
GO:0016051	BP	GO:0016051	carbohydrate biosynthetic process	6/127	214/18614	0.0035144	0.0295473	0.0213928	2203/8660/4790/142/150094/23411	6
GO:0045637	BP	GO:0045637	regulation of myeloid cell differentiation	6/127	214/18614	0.0035144	0.0295473	0.0213928	1230/56998/3303/9636/4609/7099	6
GO:0032102	BP	GO:0032102	negative regulation of response to external stimulus	9/127	446/18614	0.00352912	0.0295918	0.021425	2000/3055/9636/4790/142/5788/8780/5055/55737	9
GO:0010677	BP	GO:0010677	negative regulation of cellular carbohydrate metabolic process	3/127	45/18614	0.00357109	0.0297904	0.0215688	2203/90007/150094	3
GO:0071456	BP	GO:0071456	cellular response to hypoxia	5/127	149/18614	0.00357373	0.0297904	0.0215688	1958/4609/4780/5743/23411	5
GO:0034655	BP	GO:0034655	nucleobase-containing compound catabolic process	9/127	447/18614	0.0035813	0.0297904	0.0215688	472/1153/1806/51010/3303/25804/283927/6041/23435	9
GO:0009791	BP	GO:0009791	post-embryonic development	4/127	92/18614	0.0036355	0.0301612	0.0218373	472/10018/3717/10765	4
GO:0042180	BP	GO:0042180	cellular ketone metabolic process	6/127	216/18614	0.00367799	0.0304332	0.0220342	1958/3553/8660/8013/5743/23411	6
GO:1903532	BP	GO:1903532	positive regulation of secretion by cell	7/127	289/18614	0.00370983	0.0306159	0.0221665	3553/8660/3717/5025/9536/7099/55737	7
GO:0032436	BP	GO:0032436	positive regulation of proteasomal ubiquitin-dependent protein catabolic process	4/127	93/18614	0.00377914	0.031106	0.0225214	3303/4780/4092/90637	4
GO:0042088	BP	GO:0042088	T-helper 1 type immune response	3/127	46/18614	0.00380138	0.0311257	0.0225356	3553/5971/7099	3
GO:2001239	BP	GO:2001239	regulation of extrinsic apoptotic signaling pathway in absence of ligand	3/127	46/18614	0.00380138	0.0311257	0.0225356	3303/3553/4170	3
GO:0010675	BP	GO:0010675	regulation of cellular carbohydrate metabolic process	5/127	152/18614	0.00389036	0.0317712	0.023003	2203/8660/90007/150094/23411	5
GO:0030213	BP	GO:0030213	hyaluronan biosynthetic process	2/127	14/18614	0.00398328	0.0323616	0.0234304	3553/4790	2
GO:1902947	BP	GO:1902947	regulation of tau-protein kinase activity	2/127	14/18614	0.00398328	0.0323616	0.0234304	728/1958	2
GO:0006984	BP	GO:0006984	ER-nucleus signaling pathway	3/127	47/18614	0.00404054	0.0324901	0.0235235	10018/4780/7494	3
GO:0010824	BP	GO:0010824	regulation of centrosome duplication	3/127	47/18614	0.00404054	0.0324901	0.0235235	57132/10432/23411	3
GO:0045601	BP	GO:0045601	regulation of endothelial cell differentiation	3/127	47/18614	0.00404054	0.0324901	0.0235235	694/3397/3553	3
GO:0046633	BP	GO:0046633	alpha-beta T cell proliferation	3/127	47/18614	0.00404054	0.0324901	0.0235235	2000/3717/5788	3
GO:0002753	BP	GO:0002753	cytosolic pattern recognition receptor signaling pathway	4/127	95/18614	0.00407788	0.0327065	0.0236802	3303/8780/7099/51284	4
GO:0090316	BP	GO:0090316	positive regulation of intracellular protein transport	5/127	155/18614	0.0042266	0.0337784	0.0244562	3553/3717/5743/58480/23435	5
GO:0048534	BP	GO:0048534	hematopoietic or lymphoid organ development	4/127	96/18614	0.00423307	0.0337784	0.0244562	472/10018/5594/5788	4
GO:0002673	BP	GO:0002673	regulation of acute inflammatory response	3/127	48/18614	0.00428866	0.0340487	0.0246519	3553/9536/5743	3
GO:0048538	BP	GO:0048538	thymus development	3/127	48/18614	0.00428866	0.0340487	0.0246519	472/10018/5594	3
GO:0000723	BP	GO:0000723	telomere maintenance	5/127	156/18614	0.00434315	0.0343076	0.0248394	472/5594/4609/142/5111	5
GO:0048284	BP	GO:0048284	organelle fusion	5/127	156/18614	0.00434315	0.0343076	0.0248394	57132/4170/201475/8417/84749	5
GO:0002709	BP	GO:0002709	regulation of T cell mediated immunity	4/127	97/18614	0.00439221	0.0346079	0.0250568	3553/5788/4092/8417	4
GO:1903037	BP	GO:1903037	regulation of leukocyte cell-cell adhesion	8/127	378/18614	0.00442928	0.0348126	0.025205	1960/3119/3553/3717/8013/5788/4092/7494	8
GO:0036294	BP	GO:0036294	cellular response to decreased oxygen levels	5/127	157/18614	0.00446198	0.0349129	0.0252776	1958/4609/4780/5743/23411	5
GO:0045089	BP	GO:0045089	positive regulation of innate immune response	7/127	300/18614	0.00454487	0.0349129	0.0252776	3055/3303/5359/10432/8780/7099/51284	7
GO:0006376	BP	GO:0006376	mRNA splice site selection	3/127	49/18614	0.00454584	0.0349129	0.0252776	100151683/8175/10946	3
GO:0010043	BP	GO:0010043	response to zinc ion	3/127	49/18614	0.00454584	0.0349129	0.0252776	5025/142/7779	3
GO:0032892	BP	GO:0032892	positive regulation of organic acid transport	3/127	49/18614	0.00454584	0.0349129	0.0252776	3553/5025/9536	3
GO:0042149	BP	GO:0042149	cellular response to glucose starvation	3/127	49/18614	0.00454584	0.0349129	0.0252776	4780/23411/7494	3
GO:0071470	BP	GO:0071470	cellular response to osmotic stress	3/127	49/18614	0.00454584	0.0349129	0.0252776	2203/5743/5971	3
GO:0032642	BP	GO:0032642	regulation of chemokine production	4/127	98/18614	0.00455533	0.0349129	0.0252776	1958/3553/7099/51284	4
GO:0034620	BP	GO:0034620	cellular response to unfolded protein	4/127	98/18614	0.00455533	0.0349129	0.0252776	10018/3303/4780/7494	4
GO:0001787	BP	GO:0001787	natural killer cell proliferation	2/127	15/18614	0.00457564	0.0349129	0.0252776	2000/3717	2
GO:0006206	BP	GO:0006206	pyrimidine nucleobase metabolic process	2/127	15/18614	0.00457564	0.0349129	0.0252776	1806/5594	2
GO:1901722	BP	GO:1901722	regulation of cell proliferation involved in kidney development	2/127	15/18614	0.00457564	0.0349129	0.0252776	1958/4609	2
GO:0048608	BP	GO:0048608	reproductive structure development	7/127	301/18614	0.00462728	0.0352212	0.0255009	472/10018/3417/10765/3955/8204/23411	7
GO:0097191	BP	GO:0097191	extrinsic apoptotic signaling pathway	6/127	227/18614	0.00468088	0.035543	0.0257338	10018/3303/3553/3717/4170/5788	6
GO:0032602	BP	GO:0032602	chemokine production	4/127	99/18614	0.00472248	0.0356002	0.0257753	1958/3553/7099/51284	4
GO:0048661	BP	GO:0048661	positive regulation of smooth muscle cell proliferation	4/127	99/18614	0.00472248	0.0356002	0.0257753	3717/8013/5743/7099	4
GO:0098869	BP	GO:0098869	cellular oxidant detoxification	4/127	99/18614	0.00472248	0.0356002	0.0257753	55937/4780/9536/5743	4
GO:0008406	BP	GO:0008406	gonad development	6/127	228/18614	0.00478112	0.0359558	0.0260327	472/10018/3417/3955/8204/23411	6
GO:0042304	BP	GO:0042304	regulation of fatty acid biosynthetic process	3/127	50/18614	0.00481216	0.0361027	0.0261391	3553/5743/23411	3
GO:1903829	BP	GO:1903829	positive regulation of protein localization	9/127	468/18614	0.00482464	0.03611	0.0261443	3553/8660/3717/142/5743/58480/23435/7099/55737	9
GO:0032755	BP	GO:0032755	positive regulation of interleukin-6 production	4/127	100/18614	0.00489371	0.0364529	0.0263926	3553/7099/51284/7494	4
GO:0140888	BP	GO:0140888	interferon-mediated signaling pathway	4/127	100/18614	0.00489371	0.0364529	0.0263926	3055/3454/9636/3717	4
GO:0006633	BP	GO:0006633	fatty acid biosynthetic process	5/127	161/18614	0.00496054	0.0368335	0.0266682	3553/9536/5743/23411/7494	5
GO:0061458	BP	GO:0061458	reproductive system development	7/127	305/18614	0.00496829	0.0368335	0.0266682	472/10018/3417/10765/3955/8204/23411	7
GO:0050764	BP	GO:0050764	regulation of phagocytosis	4/127	101/18614	0.00506907	0.0373046	0.0270092	3055/3553/5359/5788	4
GO:0006111	BP	GO:0006111	regulation of gluconeogenesis	3/127	51/18614	0.00508774	0.0373046	0.0270092	2203/150094/23411	3
GO:0043392	BP	GO:0043392	negative regulation of DNA binding	3/127	51/18614	0.00508774	0.0373046	0.0270092	56998/3397/3717	3
GO:0045912	BP	GO:0045912	negative regulation of carbohydrate metabolic process	3/127	51/18614	0.00508774	0.0373046	0.0270092	2203/90007/150094	3
GO:0071241	BP	GO:0071241	cellular response to inorganic substance	6/127	231/18614	0.00509131	0.0373046	0.0270092	2203/5594/4780/5025/142/5743	6
GO:0044849	BP	GO:0044849	estrous cycle	2/127	16/18614	0.00520605	0.0377921	0.0273622	1958/5111	2
GO:0046321	BP	GO:0046321	positive regulation of fatty acid oxidation	2/127	16/18614	0.00520605	0.0377921	0.0273622	8660/8013	2
GO:0061469	BP	GO:0061469	regulation of type B pancreatic cell proliferation	2/127	16/18614	0.00520605	0.0377921	0.0273622	8660/8013	2
GO:0070431	BP	GO:0070431	nucleotide-binding oligomerization domain containing 2 signaling pathway	2/127	16/18614	0.00520605	0.0377921	0.0273622	3303/7099	2
GO:1990830	BP	GO:1990830	cellular response to leukemia inhibitory factor	4/127	102/18614	0.00524859	0.0380129	0.0275221	10765/51444/23411/4092	4
GO:0002218	BP	GO:0002218	activation of innate immune response	6/127	233/18614	0.00530617	0.0382532	0.0276961	3055/3303/10432/8780/7099/51284	6
GO:0045137	BP	GO:0045137	development of primary sexual characteristics	6/127	233/18614	0.00530617	0.0382532	0.0276961	472/10018/3417/3955/8204/23411	6
GO:0035966	BP	GO:0035966	response to topologically incorrect protein	5/127	164/18614	0.00535955	0.0385494	0.0279105	10018/3303/4780/23753/7494	5
GO:0009743	BP	GO:0009743	response to carbohydrate	6/127	234/18614	0.00541606	0.0387176	0.0280323	1958/2203/3553/8660/5743/7494	6
GO:0008630	BP	GO:0008630	intrinsic apoptotic signaling pathway in response to DNA damage	4/127	103/18614	0.00543232	0.0387176	0.0280323	472/10018/4170/23411	4
GO:0045639	BP	GO:0045639	positive regulation of myeloid cell differentiation	4/127	103/18614	0.00543232	0.0387176	0.0280323	1230/56998/3303/9636	4
GO:1990823	BP	GO:1990823	response to leukemia inhibitory factor	4/127	103/18614	0.00543232	0.0387176	0.0280323	10765/51444/23411/4092	4
GO:0034764	BP	GO:0034764	positive regulation of transmembrane transport	6/127	235/18614	0.0055276	0.0392185	0.028395	8660/4780/8013/5025/5533/6041	6
GO:0071356	BP	GO:0071356	cellular response to tumor necrosis factor	6/127	235/18614	0.0055276	0.0392185	0.028395	3303/3717/5594/4780/4790/23411	6
GO:0032204	BP	GO:0032204	regulation of telomere maintenance	4/127	104/18614	0.00562031	0.0395804	0.028657	472/5594/4609/142	4
GO:0071868	BP	GO:0071868	cellular response to monoamine stimulus	4/127	104/18614	0.00562031	0.0395804	0.028657	3397/5594/8013/55737	4
GO:0071870	BP	GO:0071870	cellular response to catecholamine stimulus	4/127	104/18614	0.00562031	0.0395804	0.028657	3397/5594/8013/55737	4
GO:0006909	BP	GO:0006909	phagocytosis	6/127	236/18614	0.00564083	0.0395804	0.028657	22918/3055/3553/5359/5788/7099	6
GO:0006631	BP	GO:0006631	fatty acid metabolic process	8/127	394/18614	0.00565828	0.0395804	0.028657	3553/8660/8013/283927/9536/5743/23411/7494	8
GO:0050873	BP	GO:0050873	brown fat cell differentiation	3/127	53/18614	0.00566697	0.0395804	0.028657	283927/5743/23411	3
GO:0071622	BP	GO:0071622	regulation of granulocyte chemotaxis	3/127	53/18614	0.00566697	0.0395804	0.028657	719/728/5594	3
GO:0044403	BP	GO:0044403	biological process involved in symbiotic interaction	7/127	313/18614	0.00570679	0.03977	0.0287942	290/57132/1524/3303/3717/5359/23435	7
GO:2001022	BP	GO:2001022	positive regulation of response to DNA damage stimulus	5/127	167/18614	0.00578076	0.0401962	0.0291028	472/4609/142/5111/23411	5
GO:0045785	BP	GO:0045785	positive regulation of cell adhesion	9/127	482/18614	0.00582477	0.0402675	0.0291545	472/1960/3119/3553/3717/8013/5788/4092/7494	9
GO:0044320	BP	GO:0044320	cellular response to leptin stimulus	2/127	17/18614	0.00587397	0.0402675	0.0291545	8013/23411	2
GO:0055089	BP	GO:0055089	fatty acid homeostasis	2/127	17/18614	0.00587397	0.0402675	0.0291545	23411/7494	2
GO:0097396	BP	GO:0097396	response to interleukin-17	2/127	17/18614	0.00587397	0.0402675	0.0291545	3553/4790	2
GO:0097398	BP	GO:0097398	cellular response to interleukin-17	2/127	17/18614	0.00587397	0.0402675	0.0291545	3553/4790	2
GO:0002204	BP	GO:0002204	somatic recombination of immunoglobulin genes involved in immune response	3/127	54/18614	0.00597079	0.0402675	0.0291545	23529/51010/5788	3
GO:0002208	BP	GO:0002208	somatic diversification of immunoglobulins involved in immune response	3/127	54/18614	0.00597079	0.0402675	0.0291545	23529/51010/5788	3
GO:0038093	BP	GO:0038093	Fc receptor signaling pathway	3/127	54/18614	0.00597079	0.0402675	0.0291545	3055/8013/5788	3
GO:0039531	BP	GO:0039531	regulation of viral-induced cytoplasmic pattern recognition receptor signaling pathway	3/127	54/18614	0.00597079	0.0402675	0.0291545	3303/8780/7099	3
GO:0045190	BP	GO:0045190	isotype switching	3/127	54/18614	0.00597079	0.0402675	0.0291545	23529/51010/5788	3
GO:0046605	BP	GO:0046605	regulation of centrosome cycle	3/127	54/18614	0.00597079	0.0402675	0.0291545	57132/10432/23411	3
GO:0046686	BP	GO:0046686	response to cadmium ion	3/127	54/18614	0.00597079	0.0402675	0.0291545	5594/5111/7779	3
GO:0071385	BP	GO:0071385	cellular response to glucocorticoid stimulus	3/127	54/18614	0.00597079	0.0402675	0.0291545	10018/3717/687	3
GO:1904645	BP	GO:1904645	response to amyloid-beta	3/127	54/18614	0.00597079	0.0402675	0.0291545	10018/142/7099	3
GO:0007178	BP	GO:0007178	transmembrane receptor protein serine/threonine kinase signaling pathway	8/127	398/18614	0.00600272	0.040396	0.0292475	1958/3303/3397/3717/142/10432/23411/4092	8
GO:0044270	BP	GO:0044270	cellular nitrogen compound catabolic process	9/127	486/18614	0.0061381	0.0412186	0.0298431	472/1153/1806/51010/3303/25804/283927/6041/23435	9
GO:0071867	BP	GO:0071867	response to monoamine	4/127	107/18614	0.00621023	0.041446	0.0300077	3397/5594/8013/55737	4
GO:0071869	BP	GO:0071869	response to catecholamine	4/127	107/18614	0.00621023	0.041446	0.0300077	3397/5594/8013/55737	4
GO:0007254	BP	GO:0007254	JNK cascade	5/127	170/18614	0.00622482	0.041446	0.0300077	142679/3553/4790/7099/51284	5
GO:0009267	BP	GO:0009267	cellular response to starvation	5/127	170/18614	0.00622482	0.041446	0.0300077	5594/4780/58528/23411/7494	5
GO:0043525	BP	GO:0043525	positive regulation of neuron apoptotic process	3/127	55/18614	0.00628419	0.0417526	0.0302297	472/10018/4170	3
GO:0006401	BP	GO:0006401	RNA catabolic process	7/127	319/18614	0.00631253	0.0418522	0.0303019	472/1153/51010/3303/25804/6041/23435	7
GO:0009636	BP	GO:0009636	response to toxic substance	6/127	242/18614	0.00635615	0.0420525	0.0304468	55937/10765/4780/9536/5743/7779	6
GO:0010950	BP	GO:0010950	positive regulation of endopeptidase activity	5/127	171/18614	0.00637803	0.0421084	0.0304873	83464/10018/3717/4609/23411	5
GO:0071453	BP	GO:0071453	cellular response to oxygen levels	5/127	172/18614	0.00653387	0.0430467	0.0311666	1958/4609/4780/5743/23411	5
GO:0035455	BP	GO:0035455	response to interferon-alpha	2/127	18/18614	0.00657886	0.0430716	0.0311847	3454/4600	2
GO:0048569	BP	GO:0048569	post-embryonic animal organ development	2/127	18/18614	0.00657886	0.0430716	0.0311847	10018/3717	2
GO:0051770	BP	GO:0051770	positive regulation of nitric-oxide synthase biosynthetic process	2/127	18/18614	0.00657886	0.0430716	0.0311847	3717/7099	2
GO:0043331	BP	GO:0043331	response to dsRNA	3/127	56/18614	0.00660724	0.0430775	0.031189	5594/4790/8780	3
GO:0045071	BP	GO:0045071	negative regulation of viral genome replication	3/127	56/18614	0.00660724	0.0430775	0.031189	9636/5359/6041	3
GO:0014812	BP	GO:0014812	muscle cell migration	4/127	110/18614	0.00683996	0.0445023	0.0322206	10276/4780/8013/7099	4
GO:0045444	BP	GO:0045444	fat cell differentiation	6/127	246/18614	0.00686835	0.0445945	0.0322873	8013/283927/5743/6041/23411/7494	6
GO:0002931	BP	GO:0002931	response to ischemia	3/127	57/18614	0.00694002	0.0449667	0.0325568	1524/1958/5025	3
GO:0046631	BP	GO:0046631	alpha-beta T cell activation	5/127	175/18614	0.00701741	0.0453744	0.032852	2000/3717/5788/5971/4092	5
GO:0008637	BP	GO:0008637	apoptotic mitochondrial changes	4/127	111/18614	0.00705891	0.0454553	0.0329105	10018/3303/4170/55737	4
GO:2000060	BP	GO:2000060	positive regulation of ubiquitin-dependent protein catabolic process	4/127	111/18614	0.00705891	0.0454553	0.0329105	3303/4780/4092/90637	4
GO:0010634	BP	GO:0010634	positive regulation of epithelial cell migration	5/127	176/18614	0.00718401	0.0460376	0.0333322	8660/4780/5025/5743/23411	5
GO:0048660	BP	GO:0048660	regulation of smooth muscle cell proliferation	5/127	176/18614	0.00718401	0.0460376	0.0333322	56998/3717/8013/5743/7099	5
GO:0002833	BP	GO:0002833	positive regulation of response to biotic stimulus	7/127	327/18614	0.00719338	0.0460376	0.0333322	3055/3303/5359/10432/8780/7099/51284	7
GO:0050870	BP	GO:0050870	positive regulation of T cell activation	6/127	249/18614	0.00727171	0.0461894	0.0334421	1960/3119/3553/3717/5788/7494	6
GO:0006998	BP	GO:0006998	nuclear envelope organization	3/127	58/18614	0.00728259	0.0461894	0.0334421	57132/4001/23435	3
GO:0042306	BP	GO:0042306	regulation of protein import into nucleus	3/127	58/18614	0.00728259	0.0461894	0.0334421	3717/5743/23435	3
GO:0048008	BP	GO:0048008	platelet-derived growth factor receptor signaling pathway	3/127	58/18614	0.00728259	0.0461894	0.0334421	3717/8013/7763	3
GO:0060391	BP	GO:0060391	positive regulation of SMAD protein signal transduction	2/127	19/18614	0.0073202	0.0461894	0.0334421	3717/142	2
GO:1901522	BP	GO:1901522	positive regulation of transcription from RNA polymerase II promoter involved in cellular response to chemical stimulus	2/127	19/18614	0.0073202	0.0461894	0.0334421	4780/7494	2
GO:1902176	BP	GO:1902176	negative regulation of oxidative stress-induced intrinsic apoptotic signaling pathway	2/127	19/18614	0.0073202	0.0461894	0.0334421	4780/23411	2
GO:0007200	BP	GO:0007200	phospholipase C-activating G protein-coupled receptor signaling pathway	4/127	113/18614	0.0075106	0.0471997	0.0341735	719/728/1524/5029	4
GO:0032635	BP	GO:0032635	interleukin-6 production	5/127	178/18614	0.00752546	0.0471997	0.0341735	2000/3553/7099/51284/7494	5
GO:0032675	BP	GO:0032675	regulation of interleukin-6 production	5/127	178/18614	0.00752546	0.0471997	0.0341735	2000/3553/7099/51284/7494	5
GO:0046324	BP	GO:0046324	regulation of glucose import	3/127	59/18614	0.00763503	0.0477913	0.0346019	8660/4780/6041	3
GO:0007204	BP	GO:0007204	positive regulation of cytosolic calcium ion concentration	5/127	179/18614	0.00770036	0.0481043	0.0348284	719/728/1230/3717/5025	5
GO:0033559	BP	GO:0033559	unsaturated fatty acid metabolic process	4/127	114/18614	0.00774343	0.0482771	0.0349536	3553/9536/5743/23411	4
GO:0048659	BP	GO:0048659	smooth muscle cell proliferation	5/127	180/18614	0.00787808	0.0490192	0.0354909	56998/3717/8013/5743/7099	5
GO:1990748	BP	GO:1990748	cellular detoxification	4/127	115/18614	0.00798095	0.049404	0.0357695	55937/4780/9536/5743	4
GO:2000630	BP	GO:2000630	positive regulation of miRNA metabolic process	3/127	60/18614	0.0079974	0.049404	0.0357695	1958/4609/4790	3
GO:0006144	BP	GO:0006144	purine nucleobase metabolic process	2/127	20/18614	0.00809746	0.049404	0.0357695	132/1806	2
GO:0036498	BP	GO:0036498	IRE1-mediated unfolded protein response	2/127	20/18614	0.00809746	0.049404	0.0357695	10018/7494	2
GO:0045655	BP	GO:0045655	regulation of monocyte differentiation	2/127	20/18614	0.00809746	0.049404	0.0357695	56998/4609	2
GO:0071294	BP	GO:0071294	cellular response to zinc ion	2/127	20/18614	0.00809746	0.049404	0.0357695	5025/142	2
GO:1902236	BP	GO:1902236	negative regulation of endoplasmic reticulum stress-induced intrinsic apoptotic signaling pathway	2/127	20/18614	0.00809746	0.049404	0.0357695	3303/7494	2
GO:1903975	BP	GO:1903975	regulation of glial cell migration	2/127	20/18614	0.00809746	0.049404	0.0357695	1524/5025	2
GO:1903978	BP	GO:1903978	regulation of microglial cell activation	2/127	20/18614	0.00809746	0.049404	0.0357695	472/5788	2
GO:2000269	BP	GO:2000269	regulation of fibroblast apoptotic process	2/127	20/18614	0.00809746	0.049404	0.0357695	10018/694	2
GO:0005765	CC	GO:0005765	lysosomal membrane	13/126	415/19518	2.92151e-06	0.000388561	0.000327517	290/719/967/57132/55340/3119/5025/201475/284129/8417/51284/7317/55737	13
GO:0098852	CC	GO:0098852	lytic vacuole membrane	13/126	415/19518	2.92151e-06	0.000388561	0.000327517	290/719/967/57132/55340/3119/5025/201475/284129/8417/51284/7317/55737	13
GO:0005774	CC	GO:0005774	vacuolar membrane	13/126	460/19518	8.88964e-06	0.000788215	0.000664384	290/719/967/57132/55340/3119/5025/201475/284129/8417/51284/7317/55737	13
GO:0005635	CC	GO:0005635	nuclear envelope	11/126	490/19518	0.000338224	0.0224919	0.0189583	57132/1844/4001/4600/5025/142/9536/5743/23411/7779/203068	11
GO:0005770	CC	GO:0005770	late endosome	8/126	296/19518	0.000681635	0.0308204	0.0259784	967/973/57132/55340/3454/5594/8417/55737	8
GO:0005637	CC	GO:0005637	nuclear inner membrane	4/126	64/19518	0.000779901	0.0308204	0.0259784	4001/5025/5743/23411	4
GO:0032585	CC	GO:0032585	multivesicular body membrane	3/126	29/19518	0.000849014	0.0308204	0.0259784	967/57132/55340	3
GO:0005771	CC	GO:0005771	multivesicular body	4/126	67/19518	0.00092693	0.0308204	0.0259784	967/973/57132/55340	4
GO:0045121	CC	GO:0045121	membrane raft	8/126	323/19518	0.00119607	0.0324475	0.0273499	973/3055/3717/5594/5359/5743/5788/203068	8
GO:0098857	CC	GO:0098857	membrane microdomain	8/126	324/19518	0.00121983	0.0324475	0.0273499	973/3055/3717/5594/5359/5743/5788/203068	8
GO:0005641	CC	GO:0005641	nuclear envelope lumen	2/126	10/19518	0.00179855	0.0398678	0.0336045	9536/203068	2
GO:0097136	CC	GO:0097136	Bcl-2 family protein complex	2/126	10/19518	0.00179855	0.0398678	0.0336045	10018/4170	2
GO:0005901	CC	GO:0005901	caveola	4/126	83/19518	0.00205303	0.0420081	0.0354085	3055/3717/5594/5743	4
GO:0010494	CC	GO:0010494	cytoplasmic stress granule	4/126	85/19518	0.00223988	0.0425577	0.0358717	6311/1153/23435/9898	4
GO:0005652	CC	GO:0005652	nuclear lamina	2/126	12/19518	0.00261567	0.0434854	0.0366537	4001/5111	2
GO:0034362	CC	GO:0034362	low-density lipoprotein particle	2/126	12/19518	0.00261567	0.0434854	0.0366537	55937/7941	2
GO:0005766	CC	GO:0005766	primary lysosome	5/126	155/19518	0.0033463	0.0487285	0.0410731	719/967/5594/8417/203068	5
GO:0042582	CC	GO:0042582	azurophil granule	5/126	155/19518	0.0033463	0.0487285	0.0410731	719/967/5594/8417/203068	5
GO:0097525	CC	GO:0097525	spliceosomal snRNP complex	4/126	96/19518	0.0034806	0.0487285	0.0410731	25804/100151683/8175/10946	4
GO:0140297	MF	GO:0140297	DNA-binding transcription factor binding	12/128	478/18369	0.000129914	0.0328553	0.0299156	2002/2114/2203/4609/135112/4780/8013/8204/142/5111/150094/23411	12
GO:0061629	MF	GO:0061629	RNA polymerase II-specific DNA-binding transcription factor binding	10/128	348/18369	0.000164276	0.0328553	0.0299156	2002/2114/2203/135112/4780/8013/8204/142/5111/23411	10
GO:0016922	MF	GO:0016922	nuclear receptor binding	6/128	138/18369	0.000412912	0.0462989	0.0421563	135112/8013/8204/142/5111/23411	6
GO:0140375	MF	GO:0140375	immune receptor activity	6/128	141/18369	0.000462989	0.0462989	0.0421563	719/728/1230/1524/3119/3454	6
