# Supplementary material for: Circadian rhythm genes and immune cell infiltration in myasthenia gravis: A comprehensive analysis
Source: PLoS One. 2025 Jul 7;20(7):e0327829. doi: 10.1371/journal.pone.0327829 (PMC12233237; doi:10.1371/journal.pone.0327829)
Supplement: S3 Table — (XLSX) [file pone.0327829.s003.xlsx]

## Sheet: KEGG_enrich_result
Supplementary Table 3. Kyoto Encyclopedia of Genes and Genomes pathway analysis result.
Category	Term	Count	%	PValue	Genes	List Total	Pop Hits	Pop Total	Fold Enrichment	Bonferroni	Benjamini	FDR
KEGG_PATHWAY	hsa05140:Leishmaniasis	9	6.87023	7.47e-07	MARCKSL1, IL1B, MAPK1, JAK2, PTGS2, ELK1, TLR4, NFKB1, HLA-DQB1	86	77	8662	11.7726	0.00017	0.00017	0.000149
KEGG_PATHWAY	hsa05164:Influenza A	10	7.63359	4.19e-05	RNASEL, IL1B, MX2, MAPK1, TLR7, JAK2, TLR4, NFKB1, IFNAR1, HLA-DQB1	86	171	8662	5.89011	0.00951827	0.00478183	0.00419459
KEGG_PATHWAY	hsa05161:Hepatitis B	9	6.87023	0.000179	PCNA, EGR3, MYC, MAPK1, JAK2, ELK1, TLR4, NFKB1, IFNAR1	86	162	8662	5.59561	0.0399005	0.0135716	0.0119049
KEGG_PATHWAY	hsa05166:Human T-cell leukemia virus 1 infection	10	7.63359	0.000308	EGR1, PPP3CC, MYC, MAPK1, ATM, ELK1, ETS2, NFKB1, RELB, HLA-DQB1	86	222	8662	4.53698	0.067799	0.0171429	0.0150376
KEGG_PATHWAY	hsa05171:Coronavirus disease - COVID-19	10	7.63359	0.000439	IL1B, MX2, C5AR1, C3AR1, MAPK1, TLR7, ISG15, TLR4, NFKB1, IFNAR1	86	233	8662	4.32279	0.0953406	0.0171429	0.0150376
KEGG_PATHWAY	hsa04064:NF-kappa B signaling pathway	7	5.34351	0.000526	PARP1, IL1B, ATM, PTGS2, TLR4, NFKB1, RELB	86	104	8662	6.77929	0.113108	0.0171429	0.0150376
KEGG_PATHWAY	hsa04625:C-type lectin receptor signaling pathway	7	5.34351	0.000526	EGR3, PPP3CC, IL1B, MAPK1, PTGS2, NFKB1, RELB	86	104	8662	6.77929	0.113108	0.0171429	0.0150376
KEGG_PATHWAY	hsa05167:Kaposi sarcoma-associated herpesvirus infection	9	6.87023	0.000604	CCR1, HCK, PPP3CC, MYC, MAPK1, JAK2, PTGS2, NFKB1, IFNAR1	86	194	8662	4.67262	0.128596	0.0172011	0.0150886
KEGG_PATHWAY	hsa05417:Lipid and atherosclerosis	9	6.87023	0.00117994	XBP1, PPP3CC, IL1B, MAPK1, JAK2, TLR4, NFKB1, HSPA1A, NFE2L2	86	215	8662	4.21622	0.235998	0.0298918	0.0262208
KEGG_PATHWAY	hsa04210:Apoptosis	7	5.34351	0.00212505	BCL2L11, PARP1, MAPK1, ATM, NFKB1, LMNB1, MCL1	86	136	8662	5.18417	0.38432	0.0474155	0.0415926
KEGG_PATHWAY	hsa05162:Measles	7	5.34351	0.00228759	IL1B, MX2, TLR7, TLR4, NFKB1, HSPA1A, IFNAR1	86	138	8662	5.10903	0.406767	0.0474155	0.0415926
KEGG_PATHWAY	hsa05169:Epstein-Barr virus infection	8	6.10687	0.00358929	PSMD8, BCL2L11, MYC, ISG15, NFKB1, RELB, IFNAR1, HLA-DQB1	86	202	8662	3.98895	0.559494	0.0599255	0.0525662
KEGG_PATHWAY	hsa04620:Toll-like receptor signaling pathway	6	4.58015	0.0040858	IL1B, MAPK1, TLR7, TLR4, NFKB1, IFNAR1	86	108	8662	5.59561	0.606814	0.0599255	0.0525662
KEGG_PATHWAY	hsa04659:Th17 cell differentiation	6	4.58015	0.0040858	PPP3CC, IL1B, MAPK1, JAK2, NFKB1, HLA-DQB1	86	108	8662	5.59561	0.606814	0.0599255	0.0525662
KEGG_PATHWAY	hsa05010:Alzheimer disease	11	8.39695	0.00418944	PSMD8, PSMA5, XBP1, APH1B, PPP3CC, IL1B, TUBB, MAPK1, IRS2, PTGS2, NFKB1	86	384	8662	2.88523	0.616033	0.0599255	0.0525662
KEGG_PATHWAY	hsa04148:Efferocytosis	7	5.34351	0.0042053	CX3CR1, DUSP2, P2RY2, MAPK1, JAK2, PTGS2, SIRT1	86	156	8662	4.51953	0.617425	0.0599255	0.0525662
KEGG_PATHWAY	hsa05145:Toxoplasmosis	6	4.58015	0.0045917	MAPK1, JAK2, TLR4, NFKB1, HSPA1A, HLA-DQB1	86	111	8662	5.44437	0.649824	0.0615828	0.05402
KEGG_PATHWAY	hsa05163:Human cytomegalovirus infection	8	6.10687	0.00644569	CCR1, PPP3CC, MYC, IL1B, MAPK1, PTGS2, ELK1, NFKB1	86	225	8662	3.58119	0.771078	0.0788121	0.0691334
KEGG_PATHWAY	hsa05022:Pathways of neurodegeneration - multiple diseases	12	9.16031	0.00656767	PSMD8, PSMA5, XBP1, ATXN2, PPP3CC, IL1B, TUBB, MAPK1, UBA1, TARDBP, PTGS2, NFKB1	86	476	8662	2.53918	0.777398	0.0788121	0.0691334
KEGG_PATHWAY	hsa05152:Tuberculosis	7	5.34351	0.00835072	PPP3CC, IL1B, MAPK1, JAK2, TLR4, NFKB1, HLA-DQB1	86	180	8662	3.91693	0.852209	0.0951982	0.0835072
KEGG_PATHWAY	hsa04010:MAPK signaling pathway	9	6.87023	0.00916819	DUSP2, PPP3CC, MYC, IL1B, MAPK1, ELK1, NFKB1, RELB, HSPA1A	86	301	8662	3.01159	0.877542	0.0995404	0.0873161
KEGG_PATHWAY	hsa04380:Osteoclast differentiation	6	4.58015	0.0103517	PPP3CC, IL1B, MAPK1, NFKB1, RELB, IFNAR1	86	135	8662	4.47649	0.906751	0.102219	0.0896656
KEGG_PATHWAY	hsa05206:MicroRNAs in cancer	9	6.87023	0.0108401	BCL2L11, MYC, MAPK1, IRS2, ATM, PTGS2, SIRT1, NFKB1, MCL1	86	310	8662	2.92416	0.916678	0.102219	0.0896656
KEGG_PATHWAY	hsa05132:Salmonella infection	8	6.10687	0.0109612	PTPRC, MYC, IL1B, TUBB, MAPK1, TLR4, NFKB1, SKP1	86	249	8662	3.23601	0.918971	0.102219	0.0896656
KEGG_PATHWAY	hsa05235:PD-L1 expression and PD-1 checkpoint pathway in cancer	5	3.81679	0.0112082	PPP3CC, MAPK1, JAK2, TLR4, NFKB1	86	89	8662	5.65848	0.923457	0.102219	0.0896656
KEGG_PATHWAY	hsa04658:Th1 and Th2 cell differentiation	5	3.81679	0.0125466	PPP3CC, MAPK1, JAK2, NFKB1, HLA-DQB1	86	92	8662	5.47396	0.943794	0.107142	0.0939838
KEGG_PATHWAY	hsa04936:Alcoholic liver disease	6	4.58015	0.0126878	IL1B, C5AR1, C3AR1, SIRT1, TLR4, NFKB1	86	142	8662	4.25581	0.945597	0.107142	0.0939838
KEGG_PATHWAY	hsa04933:AGE-RAGE signaling pathway in diabetic complications	5	3.81679	0.0166033	EGR1, IL1B, MAPK1, JAK2, NFKB1	86	100	8662	5.03605	0.978013	0.132231	0.115992
KEGG_PATHWAY	hsa05020:Prion disease	8	6.10687	0.0171259	PSMD8, PSMA5, EGR1, PPP3CC, IL1B, TUBB, MAPK1, HSPA1A	86	272	8662	2.96238	0.980523	0.132231	0.115992
KEGG_PATHWAY	hsa05134:Legionellosis	4	3.05344	0.0173988	IL1B, TLR4, NFKB1, HSPA1A	86	56	8662	7.19435	0.981718	0.132231	0.115992
KEGG_PATHWAY	hsa04218:Cellular senescence	6	4.58015	0.0183835	PPP3CC, MYC, MAPK1, ATM, SIRT1, NFKB1	86	156	8662	3.87388	0.985454	0.135208	0.118603
KEGG_PATHWAY	hsa05160:Hepatitis C	6	4.58015	0.0193151	RNASEL, MYC, MX2, MAPK1, NFKB1, IFNAR1	86	158	8662	3.82485	0.988286	0.13762	0.12072
KEGG_PATHWAY	hsa04217:Necroptosis	6	4.58015	0.0202774	PARP1, IL1B, CHMP1B, JAK2, TLR4, IFNAR1	86	160	8662	3.77703	0.990635	0.140099	0.122894
KEGG_PATHWAY	hsa04350:TGF-beta signaling pathway	5	3.81679	0.0214002	MYC, ID1, MAPK1, SKP1, SMAD7	86	108	8662	4.66301	0.992789	0.143507	0.125883
KEGG_PATHWAY	hsa05321:Inflammatory bowel disease	4	3.05344	0.0257516	IL1B, TLR4, NFKB1, HLA-DQB1	86	65	8662	6.19821	0.99739	0.167753	0.147152
KEGG_PATHWAY	hsa05131:Shigellosis	7	5.34351	0.0340791	IL1B, RRAGD, MAPK1, ATM, TLR4, NFKB1, SKP1	86	247	8662	2.85444	0.999631	0.21189	0.185868
KEGG_PATHWAY	hsa05200:Pathways in cancer	11	8.39695	0.0343856	BCL2L11, MYC, CCDC6, MAPK1, JAK2, PTGS2, ELK1, NFKB1, SKP1, NFE2L2, IFNAR1	86	531	8662	2.0865	0.999657	0.21189	0.185868
KEGG_PATHWAY	hsa04621:NOD-like receptor signaling pathway	6	4.58015	0.0357226	RNASEL, IL1B, MAPK1, TLR4, NFKB1, IFNAR1	86	186	8662	3.24906	0.99975	0.214336	0.188014
KEGG_PATHWAY	hsa05133:Pertussis	4	3.05344	0.0384043	IL1B, MAPK1, TLR4, NFKB1	86	76	8662	5.3011	0.999867	0.222974	0.195591
KEGG_PATHWAY	hsa04068:FoxO signaling pathway	5	3.81679	0.0395652	BCL2L11, MAPK1, IRS2, ATM, SIRT1	86	131	8662	3.84431	0.999899	0.222974	0.195591
KEGG_PATHWAY	hsa04062:Chemokine signaling pathway	6	4.58015	0.0400962	CX3CR1, CCR1, HCK, MAPK1, JAK2, NFKB1	86	192	8662	3.14753	0.999911	0.222974	0.195591
KEGG_PATHWAY	hsa05165:Human papillomavirus infection	8	6.10687	0.0433971	LFNG, MX2, MAPK1, ISG15, ATM, PTGS2, NFKB1, IFNAR1	86	331	8662	2.43434	0.99996	0.235584	0.206653
KEGG_PATHWAY	hsa04662:B cell receptor signaling pathway	4	3.05344	0.0492585	CD79A, PPP3CC, MAPK1, NFKB1	86	84	8662	4.79623	0.99999	0.261185	0.229109
KEGG_PATHWAY	hsa05216:Thyroid cancer	3	2.29008	0.0507888	MYC, CCDC6, MAPK1	86	37	8662	8.16656	0.999993	0.263179	0.230858
KEGG_PATHWAY	hsa05170:Human immunodeficiency virus 1 infection	6	4.58015	0.0569587	PPP3CC, MAPK1, ATM, TLR4, NFKB1, SKP1	86	212	8662	2.85059	0.999998	0.288591	0.25315
KEGG_PATHWAY	hsa04151:PI3K-Akt signaling pathway	8	6.10687	0.062019	BCL2L11, MYC, MAPK1, JAK2, TLR4, NFKB1, MCL1, IFNAR1	86	359	8662	2.24448	1	0.307398	0.269648
KEGG_PATHWAY	hsa04657:IL-17 signaling pathway	4	3.05344	0.064697	IL1B, MAPK1, PTGS2, NFKB1	86	94	8662	4.286	1	0.311863	0.273564
KEGG_PATHWAY	hsa04932:Non-alcoholic fatty liver disease	5	3.81679	0.0656555	XBP1, BCL2L11, IL1B, IRS2, NFKB1	86	155	8662	3.24906	1	0.311863	0.273564
KEGG_PATHWAY	hsa04666:Fc gamma R-mediated phagocytosis	4	3.05344	0.0697162	HCK, MARCKSL1, PTPRC, MAPK1	86	97	8662	4.15344	1	0.324394	0.284556
KEGG_PATHWAY	hsa05142:Chagas disease	4	3.05344	0.0784609	IL1B, MAPK1, TLR4, NFKB1	86	102	8662	3.94984	1	0.357692	0.313765
KEGG_PATHWAY	hsa04630:JAK-STAT signaling pathway	5	3.81679	0.08001	MYC, CLCF1, JAK2, MCL1, IFNAR1	86	166	8662	3.03376	1	0.357692	0.313765
KEGG_PATHWAY	hsa04922:Glucagon signaling pathway	4	3.05344	0.0876623	PPP3CC, SIK1, SIRT1, FBP1	86	107	8662	3.76527	1	0.384366	0.337163
KEGG_PATHWAY	hsa04310:Wnt signaling pathway	5	3.81679	0.0913549	PPP3CC, MYC, CTNNBIP1, SIRT1, SKP1	86	174	8662	2.89428	1	0.392999	0.344736
