# Supplementary material for: Circadian rhythm genes and immune cell infiltration in myasthenia gravis: A comprehensive analysis
Source: PLoS One. 2025 Jul 7;20(7):e0327829. doi: 10.1371/journal.pone.0327829 (PMC12233237; doi:10.1371/journal.pone.0327829)
Supplement: S4 Table — (XLSX) [file pone.0327829.s004.xlsx]

## Sheet: Supplementary Table 4
Supplementary Table 4. blue module candidate hub genes.
	Symbol
1	IPO13
2	ELF4
3	RAB2A
4	PHF14
5	ZNF24
6	SLCO3A1
7	C1orf124
8	METTL3
9	GOT1
10	C17orf39
11	C11orf73
12	PCGF6
13	MDH1
14	HIBCH
15	SKAP2
16	TXNRD2
17	AKIRIN1
18	UBXN6
19	SLC46A3
20	C9orf89
21	BAG3
22	CCDC76
23	LACTB2
24	PFKFB3
25	BTK
26	WDR92
27	AARS
28	RIC8B
29	AGL
30	SLC25A11
31	VAMP4
32	TMBIM4
33	EFR3A
34	SPG11
35	KIAA0020
36	SKP2
37	FLI1
38	GAB2
39	C14orf106
40	STK3
41	PREPL
42	MAPK3
43	CCDC128
44	GYPC
45	ZDHHC18
46	FBXW7
47	RASSF5
48	FAM48A
49	OMA1
50	ZNF207
51	MED13
52	PCMT1
53	SSB
54	PGM2
55	GATAD2A
56	HSD17B4
57	NCKAP1L
58	PPAT
59	CIRBP
60	ZSCAN5A
61	ME2
62	GAPT
63	UBE2R2
64	DARS2
65	ARID4A
66	YEATS2
67	MITD1
68	HIRIP3
69	DOCK7
70	HERC4
71	DFFB
72	NSMCE4A
73	GART
74	NSF
75	GRK6
76	DCAF7
77	SMAD3
78	SLC35B3
79	LYPLAL1
80	VPS45
81	CCDC66
82	C5orf62
83	ZDHHC13
84	IPO11
85	ALG8
86	WDR45L
87	INTS2
88	APBA3
89	CSF1R
90	PARP1
91	ACAD10
92	ARMC10
93	PPM1A
94	SEC23IP
95	PTPLB
96	SNX2
97	LOC728554
98	USO1
99	GGPS1
100	DPAGT1
101	CCDC90B
102	BUB3
103	TTC15
104	ASPH
105	PCNA
106	PAQR8
107	CPT1A
108	BRD7
109	POLA2
110	PDZD8
111	ADCK1
112	C14orf147
113	GNPAT
114	CLASP1
115	RBM14
116	ATG4C
117	TRAF3IP2
118	LYRM2
119	TNIP1
120	COG4
121	HSPC111
122	C6orf106
123	UBE3C
124	TMBIM1
125	TIGD5
126	MAX
127	CRKRS
128	PANK2
129	C3orf75
130	AFF4
131	C10orf6
132	VPS37B
133	BCL3
134	RNF20
135	GMDS
136	NUDT5
137	C16orf70
138	ZW10
139	HSPH1
140	UBAC2
141	SETD1A
142	GLCE
143	MARCKSL1
144	AHNAK
145	NUP188
146	CCDC53
147	ATP6V0E1
148	RAB7A
149	APEH
150	MTIF3
151	MKKS
152	UBE2G1
153	ZFAND3
154	DECR1
155	MS4A6A
156	ARID5B
157	CPEB4
158	MRPL46
159	MRPS11
160	LMTK2
161	SESTD1
162	EDC3
163	RIOK3
164	TSPAN31
165	XPO1
166	TBCE
167	SCRIB
168	APTX
169	CNDP2
170	KLHDC5
171	IKBKB
172	CDC16
173	C16orf53
174	GPBAR1
175	GMEB1
176	SPAG9
177	EFTUD1
178	FBXO18
179	KMO
180	TEX2
181	SETDB2
182	NARS
183	SEC14L1
184	GOLGA3
185	AZI2
186	PREB
187	PDCD6
188	IARS
189	WTAP
190	NUP88
191	GLB1
192	SDAD1
193	COPS5
194	ELL
195	PCMTD1
196	OXR1
197	LOC88523
198	CRLS1
199	BCS1L
200	STAMBP
201	C11orf48
202	ZDHHC6
203	LRRC8A
204	SLC5A6
205	SLC35A1
206	USP30
207	CDC7
208	GRB2
209	LPXN
210	SPATA13
211	RBM4B
212	ELP3
213	WDR67
214	ZNFX1
215	CXXC5
216	C12orf26
217	KRCC1
218	GXYLT1
219	CKAP5
220	PROSC
221	C18orf55
222	REXO2
223	ACTL6A
224	PKP4
225	MRPL32
226	GSPT1
227	ACO1
228	ATL3
229	FASTKD1
230	UBE3B
231	SMARCAL1
232	DNAJC13
233	SAP18
234	IFNAR1
235	PET112L
236	DDX10
237	HNRNPA0
238	MTAP
239	BCL7B
240	AP4E1
241	MAN1A2
242	CEP170
243	RALA
244	ATE1
245	COQ9
246	RTN1
247	MAPK6
248	LARS
249	OCEL1
250	TTC27
251	ZRANB1
252	ZNF791
253	REEP5
254	INTS8
255	DUSP10
256	LOC652226
257	NAIP
258	PECI
259	CSTF3
260	ZDHHC16
261	ACVR1B
262	JARID2
263	RPRD1A
264	ISOC1
265	MAP3K2
266	IFNAR2
267	LARP4B
268	RPAP3
269	MAPK1
270	POLR3B
271	BBS2
272	HDAC2
273	SLC12A6
274	ARFIP1
275	PRPSAP1
276	GLIPR1
277	MGC16169
278	WDR12
279	COQ5
280	CHMP4B
281	CHM
282	PWWP2A
283	ALG6
284	ZNF410
285	GNA15
286	RXRB
287	KTELC1
288	MAPKAPK2
289	BBS7
290	C21orf59
291	GPRIN3
292	DNAJA4
293	MED20
294	CLN5
295	CDC2L5
296	AMICA1
297	SFRS7
298	FAM111A
299	ATM
300	PUS7
301	SUCLG1
302	TRAF3IP3
303	HDDC3
304	TRAK2
305	IMMT
306	C5orf51
307	EPRS
308	COQ6
309	ORC3L
310	SWAP70
311	METAP1
312	C11orf82
313	RNASEN
314	METTL13
315	ADSL
316	ATG7
317	ZNF787
318	C10orf137
319	SMARCA2
320	SLC25A25
321	PHC3
322	HRB
323	RAB10
324	C3orf31
325	FAM49A
326	MTX2
327	ANKFY1
328	DNCL1
329	SFRS1
330	TTC37
331	GRINA
332	SCLT1
333	ATP6V1D
334	ZNF544
335	UPP1
336	TXNDC14
337	SAMD9L
338	FIG4
339	ARV1
340	PSME3
341	PLIN2
342	APBB1IP
343	ABHD3
344	VPS36
345	C9orf114
346	HIBADH
347	MRPL18
348	SMUG1
349	SRXN1
350	LOC389137
351	GRSF1
352	HRSP12
353	PIGF
354	DCP1A
355	NACC2
356	CCNYL1
357	TTF2
358	HNRPUL2
359	RPP40
360	CCDC88A
361	RELB
362	MRPL27
363	FMO5
364	PRMT5
365	RRP1B
366	ANKDD1A
367	CHCHD4
368	PIM1
369	NINJ1
370	LOC149448
371	HVCN1
372	LOC401397
373	FANCE
374	TMX3
375	ZNF146
376	CCDC56
377	THEM2
378	MAP2K4
379	CCDC77
380	NDUFB3
381	TMEM4
382	DPY30
383	ISCA2
384	FAR1
385	APPBP2
386	NEK1
387	DDX1
388	TUSC4
389	CARD8
390	P15RS
391	C5orf37
392	TLE3
393	CNPY4
394	DYNLL1
395	HMGXB4
396	ZNF302
397	ATG4A
398	CASP1
399	THYN1
400	CHD2
401	EXOC1
402	HNRPA2B1
403	GOPC
404	CTPS2
405	TMEM218
406	OPRL1
407	LOC345041
408	LOC728661
409	PI4KA
410	LYRM7
411	SNHG9
412	NUDT16P
413	AIDA
414	ANKIB1
415	ODF3B
416	ZNF252
417	MED14
418	KLRAQ1
419	LOC441455
420	LOC728098
