# Supplementary material for: Circadian rhythm genes and immune cell infiltration in myasthenia gravis: A comprehensive analysis
Source: PLoS One. 2025 Jul 7;20(7):e0327829. doi: 10.1371/journal.pone.0327829 (PMC12233237; doi:10.1371/journal.pone.0327829)
Supplement: S5 Table — (XLSX) [file pone.0327829.s005.xlsx]

## Sheet: cibersort_result
Supplementary Table 5. Proportion of 22 kinds of immune cells in two groups of samples.
Group	Samples	B cells naive	B cells memory	Plasma cells	T cells CD8	T cells CD4 naive	T cells CD4 memory resting	T cells CD4 memory activated	T cells follicular helper	T cells regulatory (Tregs)	T cells gamma delta	NK cells resting	NK cells activated	Monocytes	Macrophages M0	Macrophages M1	Macrophages M2	Dendritic cells resting	Dendritic cells activated	Mast cells resting	Mast cells activated	Eosinophils	Neutrophils
Normal	GSM2267264	0.0050024	0	0	0	0	0.111112	0.122549	0	0.0166916	0	0	0.0145759	0.270296	0.0129761	0	0.233143	0	0.00357369	0	0.21008	0	0
Normal	GSM2267265	0	0	0.0275845	0	0	0.218254	0.14877	0	0	0	0	0.0218748	0.358726	0.0475345	0.021955	0	0	0	0	0.155301	0	0
Normal	GSM2267266	0	0.0101145	0.0103763	0.066626	0	0.225599	0.104568	0	0	0	0	0.025573	0.255495	0	0	0.151598	0.0245295	0	0	0.125521	0	0
Normal	GSM2267267	0	0	0.0241019	0.0511384	0	0.147877	0.0782877	0.0263846	0.000499067	0	0	0	0.151828	0.0750523	0	0.15515	0	0.00665935	0	0.26391	0	0.0191127
Normal	GSM2267268	0.00401417	0	0.0208893	0	0	0.0141856	0.173926	0.0734389	0	0	0	0.0616544	0.130183	0.0528854	0	0.186158	0	0	0	0.276924	0	0.00574181
MG	GSM2267269	0.122185	0	0	6.95954e-05	0	0.00306949	0.0108438	0.0271729	0	0	0	0.00225055	0.199152	0.119732	0	0.307469	0	0.0186396	0	0.169415	0	0.020002
MG	GSM2267270	0.0781128	0	0	0.062999	0.00663309	0.0654732	0.0107895	0	0	0	8.0871e-05	0	0.137288	0.167932	0	0.309292	0	0	0	0.126635	0.0038354	0.0309299
MG	GSM2267271	0	0.00527309	0	0.0508039	0	0.17918	0	0	0.0661903	0	0	0	0.432872	0	0	0.0687063	0.0121015	0.0927635	0	0.0653594	0	0.0267497
MG	GSM2267272	0.0639019	0	0	0.052731	0	0.135847	0.0165779	0.00388369	0	0	0	0	0.467036	0	0.0147908	0.0700133	0.0154623	0	0	0.159756	0	0
MG	GSM2267273	0.0917257	0	0	0.0578462	0.0121903	0.0356173	0	0.0200398	0	0	0	0	0.240757	0.0115197	0	0.0814305	0	0.0486668	0	0.400207	0	0
MG	GSM2267274	0.0627744	0	0	0.0255675	0	0.0552188	0.00434341	0.0876505	0.0119736	0.00246517	0	0	0.355124	0	0	0.168616	0	0.0779373	0	0.148329	0	0
MG	GSM2267275	0.0475676	0	0	0.0643038	0	0.0988293	0.0441947	0.0381953	0	0	0.00806431	0.0135082	0.210449	0	0	0.187269	0.0104511	0.0901812	0	0.186987	0	0
MG	GSM2267276	0.0618482	0	0	0.0573294	0	0.0480995	0.0450833	0.0665609	0	0	0.00733145	0.00820693	0.283337	0.0229468	0	0.151977	0	0.0516467	0	0.195633	0	0
MG	GSM2267277	0.00349704	0	0.0108491	0	0	0.0248728	0.118597	0.0181871	0.0222161	0.0745685	0.00406682	0.0180735	0.53525	0.0540082	0.00702	0.00682075	0.0254273	0	0	0.0765465	0	0
Normal	GSM2267278	0.000607159	0	0.0209198	0.0149797	0	0.197358	0.051241	0	0.036921	0	0	0	0.34233	0	0	0.171872	0.0321957	0.0382812	0	0.0932939	0	0
Normal	GSM2267279	0	0.0103269	0.00881834	0.00834336	0	0.0538086	0.0255791	0.00643439	0.0556476	0.00362254	0	0	0.287706	0.0142605	0	0.220922	0	0.0667909	0	0.23774	0	0
Normal	GSM2267280	0	0	0.02612	0.0178963	0	0.133401	0.0617825	0.00478913	0.0262308	0	0	0	0.364582	0.0694148	0	0.183787	0	0.00491837	0	0.107078	0	0
MG	GSM2267281	0.0532631	0	0	0.0709183	0	0.104002	0.0140739	0	0.015093	0	0.000755119	0	0.145274	0.159345	0	0.25869	0	0	0	0.151307	0.00553689	0.0217411
MG	GSM2267282	0.0172132	0.0160695	0	0.0389277	0	0.0431194	0.0149511	0.0227219	0	0.00173486	0.0795676	0	0.504232	0.113907	0.022007	0	0.0278787	0	0	0.0976699	0	0
Normal	GSM2267283	0	0.00040699	0.0136981	0.0363356	0	0.163403	0.0242126	0	0.0323956	0.0229711	0	0	0.376913	0.0131271	0	0.0408691	0	0.0529047	0	0.222764	0	0
Normal	GSM2267284	0	0.101364	0	0	0	0.0505502	0	0.0582485	0.0209693	0.0553836	0	0	0.268368	0.0532621	0	0	0	0.0159393	0	0.375915	0	0
Normal	GSM2267285	0	0	0.0362209	0.0355314	0	0.211104	0.0656479	0	0.0384011	0	0	0	0.206595	0	0	0.181278	0.00792976	0.0224819	0	0.194811	0	0
MG	GSM2267286	0	0	0	0.0163712	0	0.122147	0	0.0570378	0.0363567	0	0	0	0.344104	0.0827845	0	0.139591	0	0.072823	0	0.128784	0	0
MG	GSM2267287	0	0	0	0.00542169	0	0.0991085	0	0.0679638	0.0494756	0.071097	0	0	0.486143	0.000273142	0	0.0766102	0	0.0548643	0	0.0890427	0	0
Normal	GSM2267288	0	0.00954593	0.0251399	0.0491296	0	0.123936	0	0	0.0515033	0.00939977	0	0	0.320055	0.0530732	0	0.0081301	0	0	0	0.350088	0	0
